# Supplementary material for: Drug regulatory affairs under focus: Knowledge and perceptions among pharmacists and pharmacy students
Source: PLoS One. 2025 Mar 27;20(3):e0320599. doi: 10.1371/journal.pone.0320599 (PMC11949326; doi:10.1371/journal.pone.0320599)
Supplement: S2 Data — (CSV) [file pone.0320599.s002.csv]

Agreement to participate	Are you a pharmacist or a pharmacy student?(please choose the one that best fits you)	Which of the following describes your job?	During your undergraduate studies, did you take a course or topic related to regulatory affairs (RA)?	Did you attend any lecture or workshop in RA and drug registration?	#NAME?	#NAME?		What are the goals of Regulatory Affairs Professionals [Protection of human health]	What are the goals of Regulatory Affairs Professionals [Ensuring safety, efficacy and quality of drugs]	What are the goals of Regulatory Affairs Professionals [Ensuring appropriateness and accuracy of product information]	score goals	What are the Roles of Regulatory Affairs professionals? [Act as a liaison with regulatory agencies منسق مع الهيئات التنظيمية]	What are the Roles of Regulatory Affairs professionals? [Preparation of organized and scientifically valid new drug application and drug master fileإعداد ملف دواء جديد]	What are the Roles of Regulatory Affairs professionals? [Ensure adherence and compliance with all the applicable cGMP, ICH, GCP, GLP guidelines, regulations and laws التأكد من الالتزام بكافة القوانين المعمول بها]	What are the Roles of Regulatory Affairs professionals? [Providing expertise and regulatory intelligence in translating regulatory requirements into practical workable plans توفر خبرة لتحويل كافة المتطلبات إلى خطط عملية قابلة للتنفيذ]	What are the Roles of Regulatory Affairs professionals? [Advising the companies on regulatory aspects and climate that would affect their proposed تقديم المشورة للشركات activities]	score role		What is the responsibility of RA personnel?	Identify activity related to Pharmacovigilance	The initiation of ICH took place with representatives of regulatory agencies of --------- to discuss the wider implications and terms of reference.	Common Technical Document (CTD) is divided into ---------- modules	CTD module 2 is related with -------	CTD module 3 is related with -------	Your source of information about Regulatory Affairs [Electronic website]	Your source of information about Regulatory Affairs [Academic institution]	Your source of information about Regulatory Affairs [Pharmaceutical companies/Industries]	Your source of information about Regulatory Affairs [Social media]	Your source of information about Regulatory Affairs [Friends]		Choose the best answer according to your k-1wledge [A generic drug product is the one that is comparable to an in-1vator drug product in dosage form, strength, route of administration, quality, performance characteristics and intended use.]	Choose the best answer according to your k-1wledge [A Drug Master File (DMF) is a submission to the Food and Drug Administration (FDA) that may be used to provide confidential detailed information about facilities, processes, or articles used in the manufacturing, processing, packaging, and storing of one or more human drugs.]	Choose the best answer according to your k-1wledge [The Common Technical Document (CTD) is a set of specification for application dossier, for the registration of Medicines]	Choose the best answer according to your k-1wledge [Active pharmaceutical ingredient (API) is related to drug substance]	Choose the best answer according to your k-1wledge [Common Technical Document (CTD), is a format set by the ICH ]	Choose the best answer according to your k-1wledge [The regulatory agency in Jordan is JFDA]	score general		To what extent do you agree with the following statements? [The Schools of pharmacy in Jordan introduce their students to RA ]	To what extent do you agree with the following statements? [The roles of RA professionals are well Known by pharmacists in Jordan]	To what extent do you agree with the following statements? [There is lack of awareness about RA among pharmacists in Jordan]	To what extent do you agree with the following statements? [More workshops, lectures and training regarding RA and drug registration are required]
Agree	Pharmacy student (third, fourth or fifth academic year)	Pharmacy	No	NO	Drug registration	Drug regulatory affairs		1	1	1	3	1	1	1	1	1	5		I don`t know	Deals with detection, monitoring and prevention of adverse effect with pharmaceutical product.	I don`t know	I don`t know	I don`t know	I don`t know	I don`t know	No	I don`t know	I don`t know	Yes		0	0	0	0	0	0	0		Neutral	Neutral	Neutral	Neutral
Agree	Pharmacy student (third, fourth or fifth academic year)	Pharmacy Student	No	NO	Drug registration	Drug registration		1	1	1	3	1	1	1	1	1	5		Work with regulatory authorities to get the approval for drugس	Deals with animal studies for pharmaceutical product.	I don`t know	2	All CTD summaries	All CTD summaries	Yes	Yes	Yes	Yes	Yes		1	1	1	1	1	1	6		Strongly Agree	Strongly Agree	Strongly Agree	Strongly Agree
Agree	Pharmacy student (third, fourth or fifth academic year)	Pharmacy Student	Yes	NO	Drug regulatory affairs	Drug regulatory affairs		0	0	0	0	0	0	0	0	0	0		I don`t know	I don`t know	I don`t know	I don`t know	I don`t know	I don`t know	No	Yes	Yes	No	No		0	0	0	0	0	0	0		Agree	Agree	Agree	Agree
Agree	Pharmacy student (third, fourth or fifth academic year)	Pharmacy Student	No	NO	Drug registration	Drug registration		1	1	1	3	1	1	1	1	1	5		I don`t know	I don`t know	I don`t know	I don`t know	I don`t know	I don`t know	No	No	No	No	Yes		0	0	0	0	0	0	0		Disagree	Disagree	Disagree	Disagree
Agree	Pharmacist	Academia	Yes	NO	Drug regulatory affairs	Drug regulatory affairs		1	1	1	3	1	1	1	1	1	5		Work with regulatory authorities to get the approval for drugس	Deals with detection, monitoring and prevention of adverse effect with pharmaceutical product.	Japan, Australia, US	I don`t know	I don`t know	I don`t know	No	Yes	No	No	Yes		0	0	0	0	0	1	1		Strongly disagree	Strongly disagree	Strongly Agree	Strongly Agree
Agree	Pharmacist	Pharmacy	No	NO	Drug registration	Drug regulatory affairs		0	0	0	0	1	1	1	1	1	5		I don`t know	I don`t know	I don`t know	I don`t know	All CTD summaries	All CTD summaries	I don`t know	I don`t know	I don`t know	I don`t know	I don`t know		0	0	0	0	0	0	0		Disagree	Disagree	Strongly Agree	Strongly Agree
Agree	Pharmacy student (third, fourth or fifth academic year)	Pharmacy Student	No	NO	Drug registration	Drug regulatory affairs		-1	1	1	1	1	1	1	1	1	5		I don`t know	I don`t know	I don`t know	3	Quality of pharmaceutical product	I don`t know	No	No	No	No	Yes		0	0	0	0	0	0	0		Neutral	Neutral	Neutral	Neutral
Agree	Pharmacist	Academia	No	Yes	Drug registration	Drug regulatory affairs		1	1	1	3	1	0	1	0	0	2		Work with regulatory authorities to get the approval for drugس	Deals with detection, monitoring and prevention of adverse effect with pharmaceutical product.	US, Europe, Japan	I don`t know	I don`t know	I don`t know	Yes	No	Yes	Yes	No		1	1	0	1	0	1	4		Neutral	Neutral	Neutral	Neutral
Agree	Pharmacy student (first or second academic year)	Pharmacy Student	No	NO	Drug registration	Drug regulatory affairs		1	1	1	3	0	0	1	0	1	2		I don`t know	I don`t know	I don`t know	I don`t know	I don`t know	I don`t know	Yes	Yes	Yes	No	No		0	0	0	0	0	0	0		Neutral	Agree	Agree	Agree
Agree	Pharmacy student (third, fourth or fifth academic year)	Pharmacy Student	No	NO	Drug registration	Drug registration		1	1	1	3	1	1	1	1	1	5		I don`t know	I don`t know	I don`t know	I don`t know	I don`t know	Clinical study	Yes	Yes	Yes	Yes	Yes		1	1	1	1	1	1	6		Strongly Agree	Strongly Agree	Strongly Agree	Strongly Agree
Agree	Pharmacy student (third, fourth or fifth academic year)	Pharmacy Student	No	NO	Drug registration	Drug regulatory affairs		1	1	1	3	1	1	1	1	1	5		I don`t know	I don`t know	I don`t know	I don`t know	I don`t know	I don`t know	Yes	Yes	Yes	Yes	Yes		1	0	0	1	0	1	3		Strongly Agree	Agree	Strongly Agree	Strongly Agree
Agree	Pharmacy student (third, fourth or fifth academic year)	Pharmacy	Yes	Yes	Drug registration	Drug registration		1	1	1	3	1	1	1	1	1	5		To undertake stability studies of the drug products	I don`t know	I don`t know	I don`t know	I don`t know	I don`t know	No	No	Yes	Yes	Yes		1	0	1	1	0	1	4		Neutral	Strongly Agree	Neutral	Strongly Agree
Agree	Pharmacy student (third, fourth or fifth academic year)	Academia	No	NO	Drug registration	Drug regulatory affairs		1	1	1	3	1	1	1	1	1	5		Work with regulatory authorities to get the approval for drugس	I don`t know	US, Europe, Japan	I don`t know	I don`t know	I don`t know	Yes	No	No	Yes	No		1	1	0	1	0	1	4		Disagree	Disagree	Strongly Agree	Strongly Agree
Agree	Pharmacy student (third, fourth or fifth academic year)	Pharmacy Student	No	NO	Drug regulatory affairs	Drug registration		0	1	1	2	1	1	1	1	1	5		Work with regulatory authorities to get the approval for drugس	Deals with detection, monitoring and prevention of adverse effect with pharmaceutical product.	Europe, Australia, US	I don`t know	I don`t know	I don`t know	No	No	No	No	Yes		1	0	0	1	0	1	3		Neutral	Disagree	Agree	Agree
Agree	Pharmacy student (third, fourth or fifth academic year)	Pharmacy Student	No	NO	Drug registration	Drug regulatory affairs		1	1	1	3	1	1	1	1	1	5		Work with regulatory authorities to get the approval for drugس	Deals with detection, monitoring and prevention of adverse effect with pharmaceutical product.	US, Europe, Japan	I don`t know	I don`t know	I don`t know	Yes	Yes	Yes	I don`t know	No		0	0	0	0	0	1	1		Neutral	Neutral	Neutral	Neutral
Agree	Pharmacy student (third, fourth or fifth academic year)	Pharmacy Student	No	NO	Drug regulatory affairs	Drug registration		1	1	1	3	0	-1	-1	-1	-1	-4		I don`t know	I don`t know	I don`t know	I don`t know	I don`t know	I don`t know	Yes	Yes	No	Yes	No		0	0	0	0	0	0	0		Disagree	Neutral	Neutral	Disagree
Agree	Pharmacy student (third, fourth or fifth academic year)	Pharmacy Student	No	NO	Drug registration	Drug regulatory affairs		1	1	1	3	1	-1	1	1	1	3		Work with regulatory authorities to get the approval for drugس	Deals with detection, monitoring and prevention of adverse effect with pharmaceutical product.	US, Europe, Japan	4	Quality of pharmaceutical product	All CTD summaries	Yes	Yes	Yes	No	No		1	-1	1	1	1	1	4		Disagree	Disagree	Strongly Agree	Strongly Agree
Agree	Pharmacy student (first or second academic year)	Pharmacy Student	No	NO	Drug registration	Drug regulatory affairs		1	1	1	3	1	1	1	1	1	5		Work with regulatory authorities to get the approval for drugس	I don`t know	I don`t know	I don`t know	I don`t know	I don`t know	No	No	No	No	Yes		0	1	1	1	1	1	5		Disagree	Disagree	Strongly Agree	Strongly Agree
Agree	Pharmacy student (third, fourth or fifth academic year)	Industry	No	Yes	Drug registration	Drug regulatory affairs		1	-1	1	1	1	1	1	1	1	5		I don`t know	Deals with detection, monitoring and prevention of adverse effect with pharmaceutical product.	Europe, Australia, US	5	Administrative information and prescribing information	Non clinical Study	Yes	Yes	No	No	Yes		1	1	1	1	1	1	6		Agree	Strongly Agree	Strongly Agree	Agree
Agree	Pharmacy student (third, fourth or fifth academic year)	Pharmacy Student	No	NO	Drug regulatory affairs	Drug registration		0	1	0	1	0	0	0	0	0	0		I don`t know	I don`t know	I don`t know	I don`t know	I don`t know	I don`t know	I don`t know	I don`t know	I don`t know	Yes	I don`t know		0	0	0	0	0	0	0		Neutral	Neutral	Strongly Agree	Strongly Agree
Agree	Pharmacy student (third, fourth or fifth academic year)	Pharmacy Student	No	NO	Drug regulatory affairs	Drug registration		1	1	1	3	-1	1	1	-1	1	1		I don`t know	I don`t know	I don`t know	I don`t know	I don`t know	I don`t know	I don`t know	I don`t know	I don`t know	I don`t know	I don`t know		1	1	1	1	1	1	6		Agree	Agree	Agree	Strongly Agree
Agree	Pharmacy student (third, fourth or fifth academic year)	Pharmacy Student	No	NO	Drug registration	Drug regulatory affairs		1	1	0	2	1	1	0	0	1	3		I don`t know	Deals with animal studies for pharmaceutical product.	I don`t know	4	All CTD summaries	All CTD summaries	Yes	Yes	I don`t know	I don`t know	I don`t know		-1	1	0	1	-1	0	0		Agree	Strongly Agree	Strongly Agree	Agree
Agree	Pharmacy student (third, fourth or fifth academic year)	Pharmacy Student	No	NO	Drug registration	Drug regulatory affairs		1	1	1	3	1	1	1	1	1	5		Work with regulatory authorities to get the approval for drugس	Deals with detection, monitoring and prevention of adverse effect with pharmaceutical product.	I don`t know	3	I don`t know	I don`t know	No	No	No	Yes	No		1	1	1	1	1	1	6		Neutral	Disagree	Neutral	Strongly Agree
Agree	Pharmacist	Pharmacy	Yes	Yes	Drug registration	Drug regulatory affairs		1	1	1	3	1	1	1	1	1	5		Work with regulatory authorities to get the approval for drugس	Deals with detection, monitoring and prevention of adverse effect with pharmaceutical product.	US, Europe, Japan	4	I don`t know	I don`t know	Yes	Yes	No	Yes	Yes		1	1	1	1	1	1	6		Disagree	Neutral	Strongly Agree	Strongly Agree
Agree	Pharmacy student (third, fourth or fifth academic year)	Pharmacy Student	No	Yes	Drug regulatory affairs	Drug registration		1	1	1	3	1	1	1	1	1	5		Work with regulatory authorities to get the approval for drugس	Deals with export of drug product.	I don`t know	I don`t know	I don`t know	I don`t know	No	Yes	Yes	No	No		1	1	1	1	1	1	6		Strongly Agree	Strongly Agree	Agree	Strongly Agree
Agree	Pharmacy student (third, fourth or fifth academic year)	Pharmacy Student	No	NO	Drug registration	Drug regulatory affairs		1	1	1	3	0	1	1	1	1	4		I don`t know	Deals with detection, monitoring and prevention of adverse effect with pharmaceutical product.	I don`t know	3	I don`t know	I don`t know	Yes	Yes	Yes	Yes	Yes		-1	0	0	1	0	1	1		Neutral	Neutral	Neutral	Neutral
Agree	Pharmacy student (third, fourth or fifth academic year)	Pharmacy Student	No	NO	Drug regulatory affairs	Drug registration		0	1	1	2	0	1	0	0	0	1		Work with regulatory authorities to get the approval for drugس	I don`t know	I don`t know	I don`t know	I don`t know	I don`t know	No	No	Yes	Yes	No		1	1	1	1	-1	-1	2		Neutral	Disagree	Strongly Agree	Strongly Agree
Agree	Pharmacy student (third, fourth or fifth academic year)	Academia	No	NO	Drug registration	Drug regulatory affairs		1	1	1	3	1	1	1	1	1	5		Work with regulatory authorities to get the approval for drugس	Deals with export of drug product.	I don`t know	3	I don`t know	I don`t know	No	Yes	No	No	No		1	0	1	1	1	1	5		Neutral	Agree	Strongly Agree	Strongly Agree
Agree	Pharmacy student (third, fourth or fifth academic year)	Pharmacy Student	No	NO	Drug registration	Drug regulatory affairs		0	1	1	2	1	-1	1	1	1	3		I don`t know	I don`t know	I don`t know	I don`t know	I don`t know	All CTD summaries	No	No	No	No	No		0	1	0	0	0	0	1		Neutral	Neutral	Neutral	Neutral
Agree	Pharmacy student (third, fourth or fifth academic year)	Pharmacy Student	No	NO	Drug registration	Drug regulatory affairs		1	1	1	3	1	1	1	0	0	3		Work with regulatory authorities to get the approval for drugس	Deals with detection, monitoring and prevention of adverse effect with pharmaceutical product.	US, Europe, Japan	4	Non clinical Study	Clinical study	No	Yes	No	No	Yes		0	0	0	0	0	0	0		Strongly Agree	Strongly Agree	Strongly Agree	Strongly Agree
Agree	Pharmacist	Pharmacy	Yes	Yes	Drug registration	Drug regulatory affairs		1	1	1	3	0	1	1	0	1	3		Work with regulatory authorities to get the approval for drugس	Deals with manufacturing and packaging of pharmaceutical product	US, Europe, India	4	I don`t know	I don`t know	No	Yes	Yes	No	No		1	1	0	1	0	1	4		Neutral	Neutral	Neutral	Neutral
Agree	Pharmacy student (third, fourth or fifth academic year)	Pharmacy Student	No	NO	Drug registration	Drug regulatory affairs		1	-1	1	1	1	1	1	1	1	5		Work with regulatory authorities to get the approval for drugس	Deals with detection, monitoring and prevention of adverse effect with pharmaceutical product.	US, Europe, Japan	4	Non clinical Study	Clinical study	No	Yes	No	No	Yes		0	0	0	0	0	0	0		Agree	Agree	Agree	Agree
Agree	Pharmacy student (third, fourth or fifth academic year)	Industry	No	NO	Drug regulatory affairs	Drug regulatory affairs		1	1	0	2	0	0	0	1	1	2		I don`t know	I don`t know	I don`t know	I don`t know	I don`t know	I don`t know	Yes	No	No	Yes	No		0	0	0	0	0	0	0		Neutral	Neutral	Neutral	Neutral
Agree	Pharmacy student (third, fourth or fifth academic year)	Pharmacy Student	No	NO	Drug regulatory affairs	Drug regulatory affairs		1	1	1	3	-1	1	-1	-1	1	-1		To undertake stability studies of the drug products	Deals with export of drug product.	I don`t know	3	Non clinical Study	Quality of pharmaceutical product	Yes	No	No	Yes	Yes		1	1	1	1	1	1	6		Agree	Agree	Agree	Agree
Agree	Pharmacy student (third, fourth or fifth academic year)	Pharmacy Student	Yes	Yes	Drug registration	Drug regulatory affairs		1	1	1	3	1	1	1	0	1	4		I don`t know	Deals with detection, monitoring and prevention of adverse effect with pharmaceutical product.	US, Europe, India	4	Non clinical Study	Non clinical Study	Yes	No	No	Yes	No		1	-1	-1	1	-1	1	0		Agree	Agree	Agree	Strongly Agree
Agree	Pharmacy student (third, fourth or fifth academic year)	Pharmacy Student	No	NO	Drug registration	Drug regulatory affairs		1	1	1	3	1	-1	1	-1	1	1		I don`t know	I don`t know	I don`t know	I don`t know	I don`t know	I don`t know	I don`t know	I don`t know	I don`t know	I don`t know	I don`t know		0	0	0	0	0	0	0		Agree	Neutral	Agree	Strongly Agree
Agree	Pharmacist	Pharmacy	No	NO	Drug registration	Drug regulatory affairs		1	1	1	3	1	1	1	1	1	5		To analyze the content of the active ingredient in the formulation	Deals with animal studies for pharmaceutical product.	Japan, Australia, US	3	All CTD summaries	Non clinical Study	Yes	Yes	Yes	Yes	Yes		-1	1	1	1	1	1	4		Agree	Agree	Neutral	Agree
Agree	Pharmacist	Pharmacy	No	NO	Drug registration	Drug regulatory affairs		0	1	1	2	1	0	1	1	1	4		Work with regulatory authorities to get the approval for drugس	Deals with detection, monitoring and prevention of adverse effect with pharmaceutical product.	I don`t know	I don`t know	I don`t know	I don`t know	Yes	Yes	No	Yes	Yes		1	0	0	1	0	0	2		Disagree	Disagree	Agree	Strongly Agree
Agree	Pharmacy student (third, fourth or fifth academic year)	Pharmacy Student	No	NO	Drug registration	Drug regulatory affairs		-1	1	1	1	1	1	1	1	1	5		Work with regulatory authorities to get the approval for drugس	Deals with detection, monitoring and prevention of adverse effect with pharmaceutical product.	US, Europe, Japan	3	All CTD summaries	I don`t know	Yes	No	No	No	No		-1	-1	1	1	-1	-1	-2		Strongly Agree	Strongly Agree	Agree	Strongly Agree
Agree	Pharmacy student (first or second academic year)	Pharmacy Student	No	NO	Drug regulatory affairs	Drug registration		1	1	0	2	0	1	1	0	0	2		Work with regulatory authorities to get the approval for drugس	I don`t know	I don`t know	3	I don`t know	I don`t know	Yes	I don`t know	I don`t know	Yes	No		1	1	0	1	0	1	4		Neutral	Neutral	Agree	Neutral
Agree	Pharmacy student (third, fourth or fifth academic year)	Pharmacy Student	No	NO	Drug registration	Drug registration		1	-1	1	1	1	-1	1	1	1	3		To analyze the content of the active ingredient in the formulation	I don`t know	I don`t know	I don`t know	I don`t know	I don`t know	Yes	Yes	Yes	Yes	Yes		1	0	1	0	1	1	4		Neutral	Neutral	Disagree	Agree
Agree	Pharmacy student (third, fourth or fifth academic year)	Pharmacy	Yes	Yes	Drug registration	Drug regulatory affairs		1	1	1	3	1	1	1	1	1	5		I don`t know	I don`t know	I don`t know	5	Quality of pharmaceutical product	Non clinical Study	No	I don`t know	Yes	Yes	Yes		1	1	1	1	1	1	6		Strongly Agree	Strongly Agree	Strongly Agree	Strongly Agree
Agree	Pharmacy student (third, fourth or fifth academic year)	Pharmacy Student	Yes	Yes	Drug registration	Drug regulatory affairs		1	1	0	2	1	1	1	1	1	5		I don`t know	I don`t know	I don`t know	I don`t know	I don`t know	I don`t know	No	No	No	No	No		0	0	0	0	0	0	0		Neutral	Neutral	Neutral	Neutral
Agree	Pharmacy student (third, fourth or fifth academic year)	Pharmacy Student	No	NO	Drug regulatory affairs	Drug registration		1	1	1	3	1	1	1	1	1	5		I don`t know	I don`t know	I don`t know	4	I don`t know	I don`t know	Yes	Yes	Yes	Yes	Yes		1	1	1	1	1	1	6		Strongly Agree	Strongly Agree	Strongly Agree	Strongly Agree
Agree	Pharmacy student (third, fourth or fifth academic year)	Industry	Yes	Yes	Drug registration	Drug registration		0	-1	1	0	0	0	0	0	0	0		I don`t know	I don`t know	I don`t know	I don`t know	I don`t know	I don`t know	I don`t know	I don`t know	I don`t know	I don`t know	I don`t know		-1	1	-1	1	-1	1	0		Strongly Agree	Strongly Agree	Strongly Agree	Strongly Agree
Agree	Pharmacy student (third, fourth or fifth academic year)	Pharmacy Student	No	NO	Drug registration	Drug regulatory affairs		1	1	1	3	1	1	1	1	1	5		To analyze the content of the active ingredient in the formulation	Deals with animal studies for pharmaceutical product.	I don`t know	2	I don`t know	I don`t know	Yes	Yes	Yes	Yes	Yes		0	0	0	0	0	0	0		Neutral	Neutral	Neutral	Neutral
Agree	Pharmacy student (third, fourth or fifth academic year)	Pharmacy Student	No	NO	Drug registration	Drug regulatory affairs		1	1	1	3	1	1	1	1	1	5		To analyze the content of the active ingredient in the formulation	Deals with detection, monitoring and prevention of adverse effect with pharmaceutical product.	Europe, Australia, US	4	Administrative information and prescribing information	Quality of pharmaceutical product	No	No	No	No	No		1	1	1	1	1	1	6		Agree	Agree	Agree	Agree
Agree	Pharmacy student (third, fourth or fifth academic year)	Pharmacy Student	No	NO	Drug regulatory affairs	Drug regulatory affairs		0	0	0	0	0	0	0	0	0	0		I don`t know	I don`t know	I don`t know	I don`t know	I don`t know	I don`t know	I don`t know	I don`t know	I don`t know	I don`t know	I don`t know		0	0	0	0	0	0	0		Disagree	Disagree	Disagree	Disagree
Agree	Pharmacy student (third, fourth or fifth academic year)	Pharmacy Student	No	NO	Drug regulatory affairs	Drug regulatory affairs		1	1	1	3	0	0	1	1	1	3		I don`t know	I don`t know	I don`t know	I don`t know	I don`t know	All CTD summaries	Yes	Yes	Yes	Yes	Yes		1	1	1	1	1	1	6		Strongly Agree	Strongly Agree	Strongly Agree	Strongly Agree
Agree	Pharmacy student (third, fourth or fifth academic year)	Pharmacy Student	No	NO	Drug registration	Drug regulatory affairs		-1	1	-1	-1	1	-1	-1	1	1	1		Work with regulatory authorities to get the approval for drugس	I don`t know	I don`t know	3	Quality of pharmaceutical product	Clinical study	No	No	No	Yes	No		1	-1	0	1	-1	1	1		Agree	Agree	Strongly Agree	Strongly Agree
Agree	Pharmacy student (first or second academic year)	Pharmacy Student	No	NO	Drug registration	Drug regulatory affairs		1	1	1	3	0	0	0	0	0	0		I don`t know	I don`t know	I don`t know	I don`t know	I don`t know	I don`t know	I don`t know	I don`t know	I don`t know	I don`t know	I don`t know		-1	1	0	0	0	1	1		Neutral	Neutral	Neutral	Neutral
Agree	Pharmacy student (third, fourth or fifth academic year)	Pharmacy Student	No	NO	Drug registration	Drug regulatory affairs		0	0	0	0	0	0	0	0	1	1		Work with regulatory authorities to get the approval for drugس	I don`t know	I don`t know	I don`t know	I don`t know	I don`t know	I don`t know	I don`t know	I don`t know	I don`t know	Yes		1	0	0	1	0	1	3		Strongly disagree	Disagree	Strongly Agree	Strongly Agree
Agree	Pharmacy student (third, fourth or fifth academic year)	Pharmacy Student	No	NO	Drug registration	Drug regulatory affairs		1	1	1	3	1	1	1	1	1	5		Work with regulatory authorities to get the approval for drugس	Deals with detection, monitoring and prevention of adverse effect with pharmaceutical product.	Europe, Australia, US	4	I don`t know	I don`t know	Yes	No	Yes	Yes	No		1	1	1	1	1	1	6		Disagree	Disagree	Strongly Agree	Strongly Agree
Agree	Pharmacy student (third, fourth or fifth academic year)	Pharmacy Student	No	NO	Drug registration	Drug regulatory affairs		1	1	1	3	1	-1	1	1	1	3		To undertake stability studies of the drug products	I don`t know	I don`t know	3	I don`t know	I don`t know	Yes	Yes	I don`t know	Yes	No		1	1	1	1	1	1	6		Neutral	Strongly Agree	Strongly Agree	Strongly Agree
Agree	Pharmacy student (third, fourth or fifth academic year)	Pharmacy Student	No	NO	Drug registration	Drug regulatory affairs		-1	-1	1	-1	0	0	1	-1	1	1		To undertake stability studies of the drug products	I don`t know	I don`t know	I don`t know	I don`t know	I don`t know	Yes	No	No	Yes	Yes		1	1	0	1	0	0	3		Disagree	Disagree	Strongly Agree	Strongly Agree
Agree	Pharmacist	Pharmacy	Yes	NO	Drug registration	Drug regulatory affairs		1	1	1	3	1	1	1	1	1	5		Work with regulatory authorities to get the approval for drugس	Deals with detection, monitoring and prevention of adverse effect with pharmaceutical product.	US, Europe, Japan	3	All CTD summaries	Clinical study	Yes	Yes	No	Yes	Yes		1	0	1	1	1	1	5		Agree	Neutral	Strongly Agree	Strongly Agree
Agree	Pharmacy student (third, fourth or fifth academic year)	Pharmacy Student	No	NO	Drug registration	Drug regulatory affairs		1	1	1	3	0	0	1	1	0	2		To analyze the content of the active ingredient in the formulation	Deals with detection, monitoring and prevention of adverse effect with pharmaceutical product.	I don`t know	I don`t know	I don`t know	I don`t know	Yes	Yes	I don`t know	No	No		0	0	0	0	0	1	1		Neutral	Neutral	Strongly Agree	Strongly Agree
Agree	Pharmacist	Pharmacy	Yes	Yes	Drug regulatory affairs	Drug regulatory affairs		0	0	0	0	0	-1	0	0	0	-1		I don`t know	I don`t know	I don`t know	I don`t know	I don`t know	I don`t know	No	No	No	No	No		1	0	0	1	0	1	3		Neutral	Neutral	Neutral	Neutral
Agree	Pharmacy student (third, fourth or fifth academic year)	Pharmacy Student	No	NO	Drug registration	Drug regulatory affairs		0	0	0	0	0	0	0	0	0	0		I don`t know	I don`t know	I don`t know	I don`t know	I don`t know	I don`t know	No	No	No	No	No		0	0	0	0	0	1	1		Neutral	Strongly disagree	Disagree	Strongly Agree
Agree	Pharmacy student (first or second academic year)	Pharmacy Student	No	NO	Drug registration	Drug regulatory affairs		1	1	1	3	1	1	1	1	1	5		Work with regulatory authorities to get the approval for drugس	Deals with detection, monitoring and prevention of adverse effect with pharmaceutical product.	I don`t know	I don`t know	I don`t know	I don`t know	Yes	No	Yes	Yes	No		0	0	0	1	0	0	1		Neutral	Neutral	Agree	Agree
Agree	Pharmacy student (third, fourth or fifth academic year)	Pharmacy Student	No	Yes	Drug regulatory affairs	Drug regulatory affairs		1	1	1	3	1	1	0	0	1	3		I don`t know	I don`t know	I don`t know	I don`t know	I don`t know	I don`t know	Yes	Yes	Yes	Yes	Yes		1	1	1	1	1	1	6		Neutral	Strongly Agree	Strongly Agree	Strongly Agree
Agree	Pharmacist	Academia	No	NO	Drug registration	Drug regulatory affairs		1	1	1	3	1	1	1	1	1	5		Work with regulatory authorities to get the approval for drugس	Deals with detection, monitoring and prevention of adverse effect with pharmaceutical product.	US, Europe, Japan	5	All CTD summaries	Administrative information and prescribing information	Yes	Yes	Yes	Yes	Yes		1	1	1	1	1	1	6		Neutral	Agree	Agree	Strongly Agree
Agree	Pharmacy student (third, fourth or fifth academic year)	Pharmacy Student	No	NO	Drug registration	Drug regulatory affairs		-1	0	1	0	0	0	0	0	0	0		I don`t know	I don`t know	I don`t know	I don`t know	I don`t know	I don`t know	I don`t know	I don`t know	I don`t know	I don`t know	I don`t know		0	0	0	0	0	0	0		Neutral	Disagree	Strongly Agree	Strongly Agree
Agree	Pharmacy student (third, fourth or fifth academic year)	Pharmacy Student	No	NO	Drug registration	Drug regulatory affairs		1	1	1	3	1	1	1	1	1	5		Work with regulatory authorities to get the approval for drugس	Deals with detection, monitoring and prevention of adverse effect with pharmaceutical product.	I don`t know	I don`t know	I don`t know	I don`t know	Yes	No	No	No	No		1	0	1	1	1	1	5		Disagree	Neutral	Strongly Agree	Strongly Agree
Agree	Pharmacy student (third, fourth or fifth academic year)	Pharmacy Student	No	NO	Drug regulatory affairs	Drug registration		0	0	0	0	0	0	0	0	0	0		I don`t know	I don`t know	I don`t know	I don`t know	I don`t know	I don`t know	No	No	No	Yes	No		0	0	0	0	0	0	0		Neutral	Neutral	Neutral	Neutral
Agree	Pharmacy student (third, fourth or fifth academic year)	Pharmacy Student	Yes	Yes	Drug registration	Drug regulatory affairs		1	1	1	3	1	1	1	1	1	5		Work with regulatory authorities to get the approval for drugس	Deals with animal studies for pharmaceutical product.	Japan, Australia, US	5	Administrative information and prescribing information	Quality of pharmaceutical product	No	Yes	No	Yes	No		1	1	0	1	1	1	5		Disagree	Neutral	Strongly Agree	Strongly Agree
Agree	Pharmacist	Pharmacy	Yes	Yes	Drug regulatory affairs	Drug registration		1	0	0	1	0	1	1	1	1	4		Work with regulatory authorities to get the approval for drugس	Deals with detection, monitoring and prevention of adverse effect with pharmaceutical product.	I don`t know	5	Non clinical Study	I don`t know	No	No	Yes	Yes	Yes		1	-1	0	0	1	1	2		Strongly Agree	Agree	Strongly Agree	Strongly Agree
Agree	Pharmacy student (third, fourth or fifth academic year)	Pharmacy Student	No	NO	Drug registration	Drug regulatory affairs		1	1	1	3	1	1	-1	1	1	3		To supervise the production of the formulation	Deals with export of drug product.	I don`t know	3	Administrative information and prescribing information	I don`t know	Yes	No	No	No	No		1	1	1	1	1	1	6		Agree	Agree	Agree	Strongly Agree
Agree	Pharmacy student (third, fourth or fifth academic year)	Pharmacy Student	No	NO	Drug registration	Drug regulatory affairs		0	0	0	0	0	0	0	0	0	0		I don`t know	I don`t know	I don`t know	I don`t know	I don`t know	I don`t know	I don`t know	I don`t know	I don`t know	I don`t know	I don`t know		0	0	0	0	0	0	0		Disagree	Disagree	Agree	Agree
Agree	Pharmacy student (third, fourth or fifth academic year)	Pharmacy Student	Yes	Yes	Drug regulatory affairs	Drug regulatory affairs		1	1	1	3	1	1	1	1	1	5		To analyze the content of the active ingredient in the formulation	Deals with animal studies for pharmaceutical product.	US, Europe, Japan	4	All CTD summaries	Quality of pharmaceutical product	Yes	No	Yes	No	Yes		1	-1	1	-1	1	-1	0		Strongly Agree	Agree	Agree	Strongly Agree
Agree	Pharmacy student (first or second academic year)	Pharmacy Student	No	NO	Drug registration	Drug regulatory affairs		0	0	0	0	0	0	0	0	0	0		I don`t know	I don`t know	I don`t know	I don`t know	I don`t know	I don`t know	I don`t know	I don`t know	I don`t know	I don`t know	I don`t know		0	0	0	0	0	0	0		Strongly Agree	Strongly Agree	Strongly Agree	Strongly Agree
Agree	Pharmacist	Pharmacy	No	Yes	Drug registration	Drug regulatory affairs		0	0	0	0	0	0	0	0	0	0		I don`t know	I don`t know	I don`t know	I don`t know	I don`t know	I don`t know	No	No	No	Yes	Yes		0	0	0	0	0	0	0		Neutral	Neutral	Neutral	Neutral
Agree	Pharmacy student (third, fourth or fifth academic year)	Pharmacy Student	No	NO	Drug registration	Drug regulatory affairs		1	1	1	3	1	1	1	1	1	5		Work with regulatory authorities to get the approval for drugس	Deals with manufacturing and packaging of pharmaceutical product	US, Europe, Japan	4	I don`t know	I don`t know	Yes	Yes	Yes	No	No		1	1	1	1	1	1	6		Strongly Agree	Strongly Agree	Strongly Agree	Strongly Agree
Agree	Pharmacy student (third, fourth or fifth academic year)	Pharmacy Student	Yes	Yes	Drug registration	Drug regulatory affairs		1	1	0	2	1	-1	1	-1	-1	-1		Work with regulatory authorities to get the approval for drugس	I don`t know	Europe, Australia, US	3	All CTD summaries	Quality of pharmaceutical product	Yes	Yes	Yes	No	No		1	0	0	1	0	1	3		Disagree	Neutral	Agree	Strongly Agree
Agree	Pharmacist	Industry	No	Yes	Drug registration	Drug regulatory affairs		1	1	1	3	1	1	1	1	1	5		Work with regulatory authorities to get the approval for drugس	Deals with detection, monitoring and prevention of adverse effect with pharmaceutical product.	US, Europe, Japan	5	All CTD summaries	Quality of pharmaceutical product	Yes	Yes	Yes	No	No		1	1	1	1	1	1	6		Disagree	Neutral	Strongly Agree	Strongly Agree
Agree	Pharmacy student (third, fourth or fifth academic year)	Pharmacy Student	No	NO	Drug regulatory affairs	Drug registration		0	0	0	0	0	0	0	0	0	0		I don`t know	I don`t know	I don`t know	I don`t know	I don`t know	I don`t know	I don`t know	I don`t know	I don`t know	I don`t know	I don`t know		1	1	0	1	0	0	3		Neutral	Neutral	Neutral	Neutral
Agree	Pharmacist	Pharmacy	Yes	NO	Drug regulatory affairs	Drug regulatory affairs		1	0	-1	0	0	0	0	0	0	0		To undertake stability studies of the drug products	I don`t know	Japan, Australia, US	2	Quality of pharmaceutical product	All CTD summaries	I don`t know	I don`t know	I don`t know	I don`t know	I don`t know		0	0	0	0	0	0	0		Agree	Agree	Agree	Agree
Agree	Pharmacy student (third, fourth or fifth academic year)	Pharmacy Student	No	Yes	Drug registration	Drug regulatory affairs		1	1	1	3	1	1	1	1	1	5		Work with regulatory authorities to get the approval for drugس	Deals with detection, monitoring and prevention of adverse effect with pharmaceutical product.	Japan, Australia, US	4	Quality of pharmaceutical product	Clinical study	No	Yes	No	I don`t know	No		1	1	1	1	1	-1	4		Strongly Agree	Strongly Agree	Strongly Agree	Strongly Agree
Agree	Pharmacist	Pharmacy	No	NO	Drug registration	Drug regulatory affairs		1	1	1	3	1	1	1	1	1	5		To supervise the production of the formulation	Deals with manufacturing and packaging of pharmaceutical product	I don`t know	I don`t know	I don`t know	I don`t know	No	No	No	No	Yes		1	0	0	1	0	-1	1		Strongly disagree	Strongly disagree	Strongly Agree	Strongly Agree
Agree	Pharmacist	Drug store	Yes	Yes	Drug registration	Drug regulatory affairs		1	1	1	3	1	1	1	1	1	5		Work with regulatory authorities to get the approval for drugس	I don`t know	I don`t know	I don`t know	I don`t know	I don`t know	Yes	Yes	No	No	No		1	1	1	1	0	1	5		Disagree	Disagree	Strongly Agree	Strongly Agree
Agree	Pharmacist	Pharmacy	No	NO	Drug regulatory affairs	Drug registration		-1	1	1	1	0	1	1	-1	1	2		To analyze the content of the active ingredient in the formulation	I don`t know	Europe, Australia, US	5	I don`t know	I don`t know	No	No	No	No	No		1	1	1	1	1	1	6		Neutral	Neutral	Neutral	Neutral
Agree	Pharmacy student (third, fourth or fifth academic year)	Pharmacy Student	No	NO	Drug registration	Drug regulatory affairs		0	0	0	0	0	0	0	0	0	0		I don`t know	I don`t know	I don`t know	I don`t know	I don`t know	I don`t know	I don`t know	I don`t know	I don`t know	I don`t know	I don`t know		0	0	0	0	0	0	0		Neutral	Neutral	Neutral	Neutral
Agree	Pharmacist	Pharmacy	No	NO	Drug registration	Drug regulatory affairs		0	0	0	0	0	0	0	0	0	0		I don`t know	I don`t know	I don`t know	I don`t know	I don`t know	I don`t know	I don`t know	I don`t know	I don`t know	I don`t know	I don`t know		0	0	0	0	0	0	0		Disagree	Disagree	Agree	Strongly Agree
Agree	Pharmacy student (third, fourth or fifth academic year)	Pharmacy Student	No	NO	Drug registration	Drug regulatory affairs		1	1	1	3	1	1	1	0	0	3		Work with regulatory authorities to get the approval for drugس	Deals with detection, monitoring and prevention of adverse effect with pharmaceutical product.	I don`t know	I don`t know	I don`t know	I don`t know	Yes	No	No	Yes	No		1	0	0	1	0	0	2		Disagree	Disagree	Agree	Strongly Agree
Agree	Pharmacist	Industry	No	Yes	Drug regulatory affairs	Drug regulatory affairs		1	1	1	3	1	1	1	1	1	5		Work with regulatory authorities to get the approval for drugس	Deals with detection, monitoring and prevention of adverse effect with pharmaceutical product.	US, Europe, Japan	5	Quality of pharmaceutical product	All CTD summaries	Yes	Yes	Yes	Yes	Yes		1	1	1	1	1	1	6		Neutral	Neutral	Neutral	Neutral
Agree	Pharmacy student (third, fourth or fifth academic year)	Pharmacy	Yes	Yes	Drug regulatory affairs	Drug registration		1	1	1	3	1	1	1	1	1	5		To analyze the content of the active ingredient in the formulation	Deals with export of drug product.	US, Europe, India	3	Quality of pharmaceutical product	Quality of pharmaceutical product	Yes	Yes	Yes	Yes	Yes		1	1	1	1	1	1	6		Strongly Agree	Strongly Agree	Strongly Agree	Strongly Agree
Agree	Pharmacy student (third, fourth or fifth academic year)	Pharmacy Student	No	NO	Drug registration	Drug registration		1	1	1	3	1	1	1	1	1	5		To undertake stability studies of the drug products	Deals with detection, monitoring and prevention of adverse effect with pharmaceutical product.	US, Europe, Japan	5	Non clinical Study	Quality of pharmaceutical product	Yes	Yes	No	Yes	Yes		1	1	1	1	1	1	6		Agree	Neutral	Agree	Strongly Agree
Agree	Pharmacy student (first or second academic year)	Pharmacy	Yes	Yes	Drug registration	Drug registration		1	1	-1	1	1	1	0	0	1	3		To undertake stability studies of the drug products	I don`t know	US, Europe, India	I don`t know	I don`t know	I don`t know	Yes	Yes	No	Yes	Yes		1	0	1	0	0	0	2		Strongly Agree	Strongly Agree	Agree	Agree
Agree	Pharmacist	Academia	No	NO	Drug registration	Drug regulatory affairs		1	1	1	3	1	1	1	1	0	4		I don`t know	Deals with detection, monitoring and prevention of adverse effect with pharmaceutical product.	I don`t know	I don`t know	I don`t know	I don`t know	Yes	Yes	I don`t know	No	No		1	0	0	1	0	1	3		Agree	Disagree	Neutral	Neutral
Agree	Pharmacy student (first or second academic year)	Pharmacy Student	No	NO	Drug registration	Drug registration		1	1	1	3	1	1	1	1	1	5		I don`t know	I don`t know	I don`t know	I don`t know	I don`t know	I don`t know	Yes	Yes	No	No	Yes		-1	1	1	1	1	1	4		Neutral	Disagree	Agree	Strongly Agree
Agree	Pharmacist	Pharmacy	Yes	Yes	Drug registration	Drug regulatory affairs		1	1	1	3	1	1	1	1	1	5		Work with regulatory authorities to get the approval for drugس	Deals with detection, monitoring and prevention of adverse effect with pharmaceutical product.	US, Europe, Japan	5	All CTD summaries	Quality of pharmaceutical product	No	Yes	No	Yes	No		1	1	1	1	1	1	6		Neutral	Agree	Agree	Strongly Agree
Agree	Pharmacy student (third, fourth or fifth academic year)	Pharmacy Student	No	NO	Drug registration	Drug regulatory affairs		1	1	1	3	1	-1	1	0	-1	0		To analyze the content of the active ingredient in the formulation	Deals with export of drug product.	US, Europe, Japan	4	I don`t know	I don`t know	I don`t know	I don`t know	I don`t know	I don`t know	I don`t know		-1	1	1	1	-1	0	1		Neutral	Agree	Neutral	Disagree
Agree	Pharmacist	Pharmacy	Yes	NO	Drug registration	Drug regulatory affairs		1	1	1	3	1	1	1	1	1	5		To analyze the content of the active ingredient in the formulation	Deals with detection, monitoring and prevention of adverse effect with pharmaceutical product.	I don`t know	3	Administrative information and prescribing information	All CTD summaries	Yes	Yes	Yes	No	No		0	0	0	1	1	1	3		Strongly Agree	Strongly Agree	Strongly Agree	Strongly Agree
Agree	Pharmacist	Pharmacy	No	NO	Drug registration	Drug regulatory affairs		1	1	1	3	1	1	1	1	1	5		I don`t know	I don`t know	I don`t know	4	I don`t know	I don`t know	Yes	Yes	I don`t know	I don`t know	I don`t know		1	1	1	1	1	1	6		Strongly Agree	Strongly Agree	Strongly Agree	Neutral
Agree	Pharmacy student (third, fourth or fifth academic year)	Pharmacy Student	No	NO	Drug regulatory affairs	Drug regulatory affairs		1	1	1	3	0	0	1	0	0	1		I don`t know	I don`t know	I don`t know	I don`t know	I don`t know	I don`t know	No	No	No	No	No		0	0	0	1	0	0	1		Strongly disagree	Disagree	Strongly Agree	Neutral
Agree	Pharmacy student (third, fourth or fifth academic year)	Pharmacy Student	Yes	Yes	Drug registration	Drug regulatory affairs		1	0	1	2	1	-1	1	-1	1	1		Work with regulatory authorities to get the approval for drugس	Deals with manufacturing and packaging of pharmaceutical product	I don`t know	5	All CTD summaries	Clinical study	Yes	No	Yes	No	No		-1	1	-1	0	1	1	1		Agree	Strongly Agree	Neutral	Neutral
Agree	Pharmacist	Pharmacy	No	NO	Drug registration	Drug regulatory affairs		1	1	-1	1	1	-1	1	1	1	3		I don`t know	Deals with detection, monitoring and prevention of adverse effect with pharmaceutical product.	I don`t know	I don`t know	I don`t know	I don`t know	No	No	No	No	No		1	0	-1	1	0	1	2		Neutral	Neutral	Strongly Agree	Strongly Agree
Agree	Pharmacy student (third, fourth or fifth academic year)	Pharmacy Student	Yes	Yes	Drug registration	Drug regulatory affairs		1	1	1	3	1	1	1	1	1	5		I don`t know	I don`t know	US, Europe, Japan	5	All CTD summaries	I don`t know	Yes	Yes	Yes	Yes	Yes		1	1	1	1	1	1	6		Agree	Agree	Strongly Agree	Strongly Agree
Agree	Pharmacy student (third, fourth or fifth academic year)	Academia	No	NO	Drug registration	Drug regulatory affairs		0	0	0	0	0	0	0	0	0	0		I don`t know	I don`t know	I don`t know	I don`t know	I don`t know	I don`t know	I don`t know	I don`t know	I don`t know	I don`t know	I don`t know		1	0	0	-1	0	1	1		Disagree	Disagree	Disagree	Disagree
Agree	Pharmacy student (third, fourth or fifth academic year)	Pharmacy Student	Yes	NO	Drug regulatory affairs	Drug registration		1	1	1	3	1	1	1	0	0	3		Work with regulatory authorities to get the approval for drugس	Deals with detection, monitoring and prevention of adverse effect with pharmaceutical product.	US, Europe, Japan	5	All CTD summaries	Quality of pharmaceutical product	Yes	Yes	No	Yes	No		1	1	1	-1	1	1	4		Neutral	Neutral	Agree	Strongly Agree
Agree	Pharmacy student (third, fourth or fifth academic year)	Pharmacy Student	No	NO	Drug registration	Drug regulatory affairs		1	1	-1	1	1	-1	1	-1	1	1		Work with regulatory authorities to get the approval for drugس	Deals with detection, monitoring and prevention of adverse effect with pharmaceutical product.	I don`t know	I don`t know	I don`t know	I don`t know	Yes	No	No	Yes	No		1	-1	1	1	0	1	3		Disagree	Disagree	Strongly Agree	Neutral
Agree	Pharmacy student (third, fourth or fifth academic year)	Pharmacy Student	No	NO	Drug registration	Drug regulatory affairs		1	1	1	3	1	0	1	0	1	3		I don`t know	I don`t know	I don`t know	I don`t know	I don`t know	I don`t know	No	No	No	Yes	Yes		1	0	0	1	0	0	2		Strongly disagree	Neutral	Agree	Neutral
Agree	Pharmacist	Pharmacy	No	Yes	Drug regulatory affairs	Drug registration		0	0	0	0	0	0	0	0	0	0		To undertake stability studies of the drug products	Deals with export of drug product.	I don`t know	3	I don`t know	I don`t know	I don`t know	I don`t know	I don`t know	I don`t know	I don`t know		0	0	0	0	0	0	0		Strongly Agree	Strongly Agree	Strongly Agree	Strongly Agree
Agree	Pharmacy student (third, fourth or fifth academic year)	Pharmacy Student	Yes	Yes	Drug registration	Drug regulatory affairs		1	1	1	3	1	1	1	1	1	5		I don`t know	I don`t know	I don`t know	3	All CTD summaries	All CTD summaries	Yes	Yes	Yes	Yes	Yes		1	1	1	1	1	1	6		Strongly Agree	Strongly Agree	Strongly Agree	Strongly Agree
Agree	Pharmacy student (first or second academic year)	Academia	No	NO	Drug registration	Drug regulatory affairs		1	1	1	3	1	1	1	1	1	5		Work with regulatory authorities to get the approval for drugس	Deals with detection, monitoring and prevention of adverse effect with pharmaceutical product.	Europe, Australia, US	I don`t know	I don`t know	I don`t know	No	No	No	No	Yes		0	0	0	0	0	0	0		Agree	Agree	Strongly Agree	Strongly Agree
Agree	Pharmacy student (first or second academic year)	Pharmacy Student	No	NO	Drug registration	Drug regulatory affairs		1	1	1	3	1	0	1	1	0	3		Work with regulatory authorities to get the approval for drugس	I don`t know	US, Europe, Japan	I don`t know	Administrative information and prescribing information	Quality of pharmaceutical product	Yes	No	No	Yes	No		1	1	1	1	1	1	6		Agree	Agree	Neutral	Agree
Agree	Pharmacy student (third, fourth or fifth academic year)	Pharmacy Student	No	NO	Drug regulatory affairs	Drug registration		1	1	1	3	1	1	1	1	1	5		I don`t know	Deals with detection, monitoring and prevention of adverse effect with pharmaceutical product.	US, Europe, India	I don`t know	I don`t know	I don`t know	Yes	No	No	Yes	Yes		0	0	0	0	0	0	0		Agree	Agree	Agree	Agree
Agree	Pharmacy student (third, fourth or fifth academic year)	Pharmacy Student	No	NO	Drug regulatory affairs	Drug registration		1	1	1	3	0	0	0	1	1	2		I don`t know	I don`t know	I don`t know	I don`t know	I don`t know	I don`t know	I don`t know	I don`t know	I don`t know	I don`t know	I don`t know		0	0	0	0	0	0	0		Neutral	Neutral	Agree	Agree
Agree	Pharmacy student (third, fourth or fifth academic year)	Academia	No	NO	Drug registration	Drug regulatory affairs		0	1	1	2	1	1	1	1	1	5		I don`t know	I don`t know	I don`t know	I don`t know	I don`t know	I don`t know	No	No	Yes	Yes	Yes		0	0	0	1	1	-1	1		Neutral	Agree	Neutral	Agree
Agree	Pharmacy student (third, fourth or fifth academic year)	Pharmacy Student	No	NO	Drug registration	Drug regulatory affairs		1	1	1	3	1	1	1	1	1	5		To analyze the content of the active ingredient in the formulation	Deals with detection, monitoring and prevention of adverse effect with pharmaceutical product.	US, Europe, Japan	5	All CTD summaries	Quality of pharmaceutical product	Yes	No	No	Yes	No		1	1	1	1	1	1	6		Neutral	Neutral	Neutral	Strongly Agree
Agree	Pharmacy student (third, fourth or fifth academic year)	Pharmacy Student	No	NO	Drug regulatory affairs	Drug registration		1	1	1	3	1	0	1	0	0	2		I don`t know	I don`t know	I don`t know	I don`t know	I don`t know	I don`t know	No	No	No	Yes	Yes		0	0	0	0	0	0	0		Neutral	Agree	Neutral	Agree
Agree	Pharmacy student (third, fourth or fifth academic year)	Pharmacy Student	No	NO	Drug registration	Drug regulatory affairs		1	1	1	3	1	1	1	1	1	5		Work with regulatory authorities to get the approval for drugس	Deals with detection, monitoring and prevention of adverse effect with pharmaceutical product.	I don`t know	I don`t know	I don`t know	I don`t know	I don`t know	I don`t know	I don`t know	I don`t know	I don`t know		0	0	0	1	0	1	2		Disagree	Strongly disagree	Strongly Agree	Strongly Agree
Agree	Pharmacist	Pharmacy	No	NO	Drug regulatory affairs	Drug registration		1	1	1	3	1	1	1	1	1	5		Work with regulatory authorities to get the approval for drugس	I don`t know	I don`t know	I don`t know	I don`t know	I don`t know	Yes	I don`t know	I don`t know	Yes	I don`t know		1	0	0	1	0	1	3		Neutral	Neutral	Agree	Strongly Agree
Agree	Pharmacist	Pharmacy	No	Yes	Drug registration	Drug registration		1	1	1	3	1	1	1	1	1	5		Work with regulatory authorities to get the approval for drugس	Deals with detection, monitoring and prevention of adverse effect with pharmaceutical product.	I don`t know	4	All CTD summaries	Clinical study	Yes	Yes	Yes	Yes	No		1	1	1	1	1	1	6		Disagree	Agree	Agree	Strongly Agree
Agree	Pharmacy student (third, fourth or fifth academic year)	Pharmacy Student	No	NO	Drug registration	Drug regulatory affairs		1	1	1	3	1	1	1	1	1	5		I don`t know	I don`t know	I don`t know	I don`t know	I don`t know	I don`t know	I don`t know	Yes	Yes	I don`t know	Yes		0	0	0	0	0	0	0		Neutral	Neutral	Agree	Strongly Agree
Agree	Pharmacy student (third, fourth or fifth academic year)	Pharmacy Student	No	NO	Drug registration	Drug regulatory affairs		1	1	1	3	1	0	1	1	1	4		I don`t know	Deals with detection, monitoring and prevention of adverse effect with pharmaceutical product.	I don`t know	I don`t know	I don`t know	I don`t know	No	Yes	No	Yes	No		0	0	0	1	0	1	2		Disagree	Neutral	Neutral	Agree
Agree	Pharmacy student (third, fourth or fifth academic year)	Pharmacy Student	Yes	Yes	Drug regulatory affairs	Drug registration		1	1	1	3	1	0	0	1	1	3		I don`t know	Deals with detection, monitoring and prevention of adverse effect with pharmaceutical product.	I don`t know	I don`t know	I don`t know	I don`t know	No	Yes	Yes	No	Yes		1	1	1	1	1	1	6		Strongly Agree	Strongly Agree	Strongly Agree	Strongly Agree
Agree	Pharmacy student (third, fourth or fifth academic year)	Pharmacy Student	No	NO	Drug registration	Drug regulatory affairs		1	1	1	3	1	1	1	1	1	5		Work with regulatory authorities to get the approval for drugس	I don`t know	I don`t know	I don`t know	I don`t know	I don`t know	No	Yes	No	No	No		0	0	0	1	0	-1	0		Neutral	Neutral	Agree	Strongly Agree
Agree	Pharmacy student (third, fourth or fifth academic year)	Academia	No	NO	Drug registration	Drug regulatory affairs		1	1	1	3	1	1	1	1	1	5		To analyze the content of the active ingredient in the formulation	Deals with animal studies for pharmaceutical product.	I don`t know	I don`t know	I don`t know	I don`t know	No	No	No	Yes	Yes		0	1	1	1	1	1	5		Agree	Strongly Agree	Strongly Agree	Agree
Agree	Pharmacy student (third, fourth or fifth academic year)	Pharmacy Student	No	NO	Drug registration	Drug regulatory affairs		1	1	1	3	1	1	0	1	0	3		Work with regulatory authorities to get the approval for drugس	I don`t know	I don`t know	I don`t know	I don`t know	I don`t know	No	No	No	No	Yes		1	0	0	1	0	1	3		Neutral	Neutral	Strongly Agree	Strongly Agree
Agree	Pharmacy student (third, fourth or fifth academic year)	Pharmacy Student	No	NO	Drug registration	Drug regulatory affairs		0	1	1	2	1	-1	1	0	1	2		Work with regulatory authorities to get the approval for drugس	I don`t know	I don`t know	I don`t know	I don`t know	I don`t know	No	Yes	No	No	No		1	1	1	1	0	1	5		Neutral	Strongly disagree	Strongly Agree	Strongly Agree
Agree	Pharmacist	Pharmacy	Yes	NO	Drug registration	Drug registration		1	1	1	3	-1	1	1	1	1	3		Work with regulatory authorities to get the approval for drugس	Deals with export of drug product.	I don`t know	5	All CTD summaries	I don`t know	Yes	Yes	Yes	Yes	Yes		1	1	1	1	1	1	6		Strongly Agree	Strongly Agree	Strongly Agree	Strongly Agree
Agree	Pharmacist	Pharmacy	No	NO	Drug registration	Drug regulatory affairs		1	1	0	2	-1	0	1	1	1	2		I don`t know	Deals with detection, monitoring and prevention of adverse effect with pharmaceutical product.	US, Europe, India	I don`t know	I don`t know	I don`t know	I don`t know	I don`t know	I don`t know	I don`t know	I don`t know		1	1	1	0	0	0	3		Neutral	Neutral	Neutral	Neutral
Agree	Pharmacy student (third, fourth or fifth academic year)	Pharmacy Student	No	NO	Drug regulatory affairs	Drug registration		1	1	1	3	0	1	1	1	1	4		I don`t know	I don`t know	I don`t know	I don`t know	I don`t know	I don`t know	Yes	Yes	Yes	Yes	No		1	1	1	1	1	1	6		Strongly Agree	Strongly Agree	Strongly Agree	Strongly Agree
Agree	Pharmacy student (third, fourth or fifth academic year)	Pharmacy Student	No	NO	Drug registration	Drug regulatory affairs		0	1	1	2	1	1	1	1	0	4		Work with regulatory authorities to get the approval for drugس	Deals with detection, monitoring and prevention of adverse effect with pharmaceutical product.	US, Europe, Japan	2	Administrative information and prescribing information	All CTD summaries	No	No	No	Yes	No		1	1	0	1	1	1	5		Disagree	Agree	Agree	Strongly Agree
Agree	Pharmacist	Pharmacy	Yes	NO	Drug registration	Drug regulatory affairs		1	1	1	3	1	-1	1	1	1	3		To analyze the content of the active ingredient in the formulation	Deals with detection, monitoring and prevention of adverse effect with pharmaceutical product.	I don`t know	I don`t know	I don`t know	I don`t know	Yes	Yes	Yes	Yes	Yes		1	1	0	1	0	1	4		Strongly Agree	Strongly Agree	Strongly Agree	Strongly Agree
Agree	Pharmacy student (third, fourth or fifth academic year)	Pharmacy Student	No	NO	Drug registration	Drug regulatory affairs		1	0	0	1	1	0	-1	1	-1	0		I don`t know	I don`t know	I don`t know	I don`t know	I don`t know	I don`t know	I don`t know	I don`t know	No	No	Yes		1	-1	1	-1	1	1	2		Strongly Agree	Agree	Agree	Agree
Agree	Pharmacist	Pharmacy	Yes	Yes	Drug registration	Drug regulatory affairs		1	1	1	3	1	1	1	1	1	5		To undertake stability studies of the drug products	Deals with detection, monitoring and prevention of adverse effect with pharmaceutical product.	I don`t know	3	Quality of pharmaceutical product	All CTD summaries	Yes	No	No	Yes	No		-1	1	1	1	1	-1	2		Strongly Agree	Strongly Agree	Strongly Agree	Strongly Agree
Agree	Pharmacy student (first or second academic year)	Pharmacy Student	No	NO	Drug registration	Drug regulatory affairs		0	0	0	0	0	0	0	0	0	0		I don`t know	I don`t know	I don`t know	I don`t know	I don`t know	I don`t know	I don`t know	I don`t know	I don`t know	I don`t know	I don`t know		0	0	0	0	0	0	0		Neutral	Neutral	Neutral	Neutral
Agree	Pharmacy student (third, fourth or fifth academic year)	Pharmacy Student	No	NO	Drug regulatory affairs	Drug regulatory affairs		1	1	1	3	1	-1	0	0	0	0		I don`t know	I don`t know	Japan, Australia, US	I don`t know	I don`t know	I don`t know	I don`t know	No	Yes	Yes	Yes		-1	-1	1	1	1	0	1		Agree	Agree	Neutral	Disagree
Agree	Pharmacist	Pharmacy	No	NO	Drug registration	Drug regulatory affairs		1	1	1	3	1	1	1	1	1	5		Work with regulatory authorities to get the approval for drugس	I don`t know	I don`t know	I don`t know	I don`t know	I don`t know	Yes	No	Yes	Yes	No		1	0	0	1	0	1	3		Strongly disagree	Strongly disagree	Strongly Agree	Strongly Agree
Agree	Pharmacist	Pharmacy	Yes	NO	Drug registration	Drug regulatory affairs		1	1	1	3	0	1	1	1	1	4		I don`t know	I don`t know	Japan, Australia, US	3	Non clinical Study	Clinical study	No	No	No	Yes	Yes		1	1	0	0	-1	0	1		Neutral	Agree	Neutral	Agree
Agree	Pharmacy student (first or second academic year)	Pharmacy Student	No	NO	Drug registration	Drug regulatory affairs		1	1	1	3	0	0	1	1	0	2		Work with regulatory authorities to get the approval for drugس	Deals with detection, monitoring and prevention of adverse effect with pharmaceutical product.	Japan, Australia, US	I don`t know	I don`t know	I don`t know	I don`t know	I don`t know	I don`t know	Yes	Yes		1	-1	0	0	0	0	0		Disagree	Disagree	Disagree	Disagree
Agree	Pharmacist	Pharmacy Student	No	NO	Drug registration	Drug regulatory affairs		1	1	1	3	1	1	1	1	1	5		Work with regulatory authorities to get the approval for drugس	I don`t know	I don`t know	I don`t know	I don`t know	I don`t know	Yes	No	No	Yes	No		1	1	0	0	0	1	3		Disagree	Neutral	Neutral	Neutral
Agree	Pharmacy student (third, fourth or fifth academic year)	Pharmacy Student	Yes	Yes	Drug registration	Drug regulatory affairs		1	1	1	3	1	1	1	1	1	5		Work with regulatory authorities to get the approval for drugس	Deals with detection, monitoring and prevention of adverse effect with pharmaceutical product.	US, Europe, Japan	5	Quality of pharmaceutical product	All CTD summaries	Yes	No	Yes	No	Yes		1	1	1	1	1	1	6		Strongly disagree	Neutral	Strongly Agree	Strongly Agree
Agree	Pharmacy student (first or second academic year)	Pharmacy Student	Yes	NO	Drug registration	Drug regulatory affairs		0	0	0	0	0	0	0	-1	-1	-2		I don`t know	I don`t know	I don`t know	I don`t know	I don`t know	I don`t know	Yes	I don`t know	Yes	No	I don`t know		0	-1	0	1	-1	0	-1		Neutral	Neutral	Neutral	Neutral
Agree	Pharmacy student (third, fourth or fifth academic year)	Pharmacy Student	Yes	Yes	Drug registration	Drug registration		1	1	1	3	0	1	1	1	1	4		Work with regulatory authorities to get the approval for drugس	Deals with detection, monitoring and prevention of adverse effect with pharmaceutical product.	US, Europe, India	4	Quality of pharmaceutical product	Clinical study	No	Yes	Yes	Yes	No		1	1	1	1	1	1	6		Strongly Agree	Strongly Agree	Strongly Agree	Strongly Agree
Agree	Pharmacy student (third, fourth or fifth academic year)	Pharmacy Student	Yes	NO	Drug registration	Drug regulatory affairs		0	1	1	2	1	1	1	0	1	4		To analyze the content of the active ingredient in the formulation	Deals with export of drug product.	I don`t know	I don`t know	I don`t know	I don`t know	I don`t know	Yes	Yes	Yes	Yes		1	1	1	1	1	-1	4		Strongly Agree	Agree	Strongly Agree	Agree
Agree	Pharmacy student (third, fourth or fifth academic year)	Pharmacy Student	No	NO	Drug registration	Drug regulatory affairs		1	1	1	3	0	0	0	0	0	0		Work with regulatory authorities to get the approval for drugس	I don`t know	I don`t know	I don`t know	I don`t know	I don`t know	I don`t know	I don`t know	I don`t know	I don`t know	I don`t know		0	0	0	0	0	0	0		Disagree	Disagree	Disagree	Disagree
Agree	Pharmacy student (third, fourth or fifth academic year)	Pharmacy Student	Yes	Yes	Drug registration	Drug regulatory affairs		1	1	1	3	1	-1	1	1	-1	1		Work with regulatory authorities to get the approval for drugس	Deals with manufacturing and packaging of pharmaceutical product	US, Europe, Japan	I don`t know	I don`t know	I don`t know	Yes	Yes	Yes	No	No		1	-1	0	1	0	1	2		Strongly Agree	Neutral	Agree	Strongly Agree
Agree	Pharmacy student (third, fourth or fifth academic year)	Pharmacy Student	No	NO	Drug registration	Drug regulatory affairs		1	1	1	3	1	1	1	1	1	5		Work with regulatory authorities to get the approval for drugس	I don`t know	I don`t know	I don`t know	I don`t know	I don`t know	I don`t know	I don`t know	I don`t know	I don`t know	I don`t know		0	0	0	0	0	0	0		Neutral	Neutral	Neutral	Neutral
Agree	Pharmacy student (third, fourth or fifth academic year)	Pharmacy Student	Yes	NO	Drug registration	Drug registration		0	0	0	0	0	0	0	0	0	0		I don`t know	I don`t know	I don`t know	I don`t know	I don`t know	I don`t know	No	No	No	No	No		0	0	0	0	0	0	0		Neutral	Neutral	Strongly Agree	Strongly Agree
Agree	Pharmacy student (third, fourth or fifth academic year)	Academia	No	NO	Drug regulatory affairs	Drug registration		0	1	1	2	-1	1	1	-1	0	0		Work with regulatory authorities to get the approval for drugس	Deals with detection, monitoring and prevention of adverse effect with pharmaceutical product.	I don`t know	4	Administrative information and prescribing information	Quality of pharmaceutical product	No	No	Yes	Yes	No		1	-1	1	1	0	1	3		Neutral	Agree	Strongly Agree	Strongly Agree
Agree	Pharmacy student (third, fourth or fifth academic year)	Pharmacy Student	Yes	Yes	Drug registration	Drug regulatory affairs		1	1	1	3	1	1	1	1	1	5		Work with regulatory authorities to get the approval for drugس	Deals with detection, monitoring and prevention of adverse effect with pharmaceutical product.	I don`t know	I don`t know	I don`t know	I don`t know	No	Yes	Yes	Yes	I don`t know		1	0	1	1	0	0	3		Neutral	Neutral	Agree	Strongly Agree
Agree	Pharmacy student (third, fourth or fifth academic year)	Pharmacy Student	No	NO	Drug registration	Drug registration		0	0	0	0	0	0	0	0	0	0		I don`t know	I don`t know	I don`t know	I don`t know	I don`t know	I don`t know	I don`t know	I don`t know	I don`t know	I don`t know	I don`t know		0	0	0	0	0	0	0		Neutral	Neutral	Neutral	Neutral
Agree	Pharmacy student (third, fourth or fifth academic year)	Pharmacy Student	No	NO	Drug regulatory affairs	Drug registration		1	1	1	3	1	-1	1	1	1	3		I don`t know	I don`t know	I don`t know	I don`t know	I don`t know	I don`t know	I don`t know	I don`t know	I don`t know	I don`t know	I don`t know		0	0	0	0	0	0	0		Agree	Agree	Agree	Agree
Agree	Pharmacy student (third, fourth or fifth academic year)	Pharmacy Student	No	Yes	Drug regulatory affairs	Drug registration		1	1	1	3	1	1	1	1	1	5		I don`t know	I don`t know	Europe, Australia, US	2	I don`t know	Clinical study	I don`t know	Yes	Yes	Yes	Yes		1	0	1	-1	1	1	3		Strongly Agree	Neutral	Strongly Agree	Strongly Agree
Agree	Pharmacy student (third, fourth or fifth academic year)	Pharmacy Student	No	NO	Drug regulatory affairs	Drug registration		-1	-1	1	-1	1	1	1	1	1	5		To analyze the content of the active ingredient in the formulation	Deals with animal studies for pharmaceutical product.	US, Europe, India	3	Quality of pharmaceutical product	Non clinical Study	Yes	Yes	Yes	No	No		1	1	1	1	1	1	6		Strongly Agree	Strongly Agree	Strongly Agree	Strongly Agree
Agree	Pharmacy student (third, fourth or fifth academic year)	Pharmacy Student	No	NO	Drug registration	Drug regulatory affairs		1	1	1	3	1	1	1	1	1	5		To undertake stability studies of the drug products	Deals with detection, monitoring and prevention of adverse effect with pharmaceutical product.	US, Europe, India	4	All CTD summaries	Quality of pharmaceutical product	Yes	Yes	Yes	Yes	No		1	1	1	1	1	1	6		Strongly Agree	Strongly Agree	Strongly Agree	Strongly Agree
Agree	Pharmacy student (third, fourth or fifth academic year)	Pharmacy Student	No	NO	Drug regulatory affairs	Drug regulatory affairs		1	1	1	3	1	1	1	1	1	5		Work with regulatory authorities to get the approval for drugس	Deals with detection, monitoring and prevention of adverse effect with pharmaceutical product.	I don`t know	5	All CTD summaries	Quality of pharmaceutical product	Yes	Yes	Yes	Yes	Yes		1	1	1	1	1	1	6		Strongly Agree	Strongly Agree	Strongly Agree	Strongly Agree
Agree	Pharmacist	Pharmacy Student	No	NO	Drug regulatory affairs	Drug registration		1	1	1	3	1	1	1	1	1	5		Work with regulatory authorities to get the approval for drugس	Deals with detection, monitoring and prevention of adverse effect with pharmaceutical product.	I don`t know	I don`t know	I don`t know	I don`t know	Yes	No	No	Yes	No		1	1	1	1	1	1	6		Strongly disagree	Strongly disagree	Strongly disagree	Strongly Agree
Agree	Pharmacist	Pharmacy	No	Yes	Drug registration	Drug regulatory affairs		1	1	1	3	1	1	1	1	1	5		I don`t know	I don`t know	I don`t know	I don`t know	I don`t know	I don`t know	I don`t know	I don`t know	I don`t know	I don`t know	I don`t know		0	0	0	0	0	1	1		Neutral	Neutral	Agree	Strongly Agree
Agree	Pharmacy student (third, fourth or fifth academic year)	Pharmacy Student	Yes	Yes	Drug registration	Drug regulatory affairs		1	1	1	3	1	0	1	1	1	4		Work with regulatory authorities to get the approval for drugس	Deals with detection, monitoring and prevention of adverse effect with pharmaceutical product.	US, Europe, Japan	5	All CTD summaries	Non clinical Study	Yes	Yes	Yes	No	No		1	1	1	1	1	1	6		Neutral	Neutral	Agree	Strongly Agree
Agree	Pharmacy student (third, fourth or fifth academic year)	Pharmacy Student	No	NO	Drug registration	Drug regulatory affairs		1	1	1	3	0	0	0	0	0	0		I don`t know	I don`t know	I don`t know	I don`t know	I don`t know	I don`t know	Yes	Yes	Yes	Yes	Yes		0	0	0	0	0	0	0		Agree	Agree	Agree	Agree
Agree	Pharmacy student (third, fourth or fifth academic year)	Pharmacy Student	No	NO	Drug registration	Drug regulatory affairs		1	1	1	3	1	0	1	1	0	3		I don`t know	Deals with detection, monitoring and prevention of adverse effect with pharmaceutical product.	I don`t know	5	I don`t know	I don`t know	I don`t know	Yes	Yes	Yes	No		1	0	0	1	0	1	3		Strongly disagree	Neutral	Agree	Strongly Agree
Agree	Pharmacy student (third, fourth or fifth academic year)	Pharmacy Student	Yes	Yes	Drug registration	Drug regulatory affairs		1	1	1	3	1	1	1	1	1	5		Work with regulatory authorities to get the approval for drugس	Deals with detection, monitoring and prevention of adverse effect with pharmaceutical product.	US, Europe, Japan	5	All CTD summaries	Quality of pharmaceutical product	No	Yes	No	No	No		1	1	1	1	1	1	6		Strongly Agree	Agree	Neutral	Agree
Agree	Pharmacist	Academia	No	NO	Drug registration	Drug registration		1	1	1	3	1	1	1	1	1	5		Work with regulatory authorities to get the approval for drugس	I don`t know	US, Europe, India	6	All CTD summaries	Quality of pharmaceutical product	Yes	Yes	Yes	Yes	Yes		1	1	1	1	1	1	6		Strongly Agree	Strongly Agree	Strongly Agree	Strongly Agree
Agree	Pharmacist	Pharmacy	Yes	Yes	Drug registration	Drug regulatory affairs		1	1	1	3	1	1	1	0	1	4		Work with regulatory authorities to get the approval for drugس	I don`t know	I don`t know	5	Quality of pharmaceutical product	I don`t know	No	Yes	No	No	No		1	0	1	1	1	1	5		Agree	Disagree	Agree	Agree
Agree	Pharmacy student (third, fourth or fifth academic year)	Pharmacy Student	Yes	NO	Drug registration	Drug regulatory affairs		1	1	1	3	1	1	1	-1	-1	1		I don`t know	Deals with detection, monitoring and prevention of adverse effect with pharmaceutical product.	US, Europe, Japan	3	I don`t know	I don`t know	Yes	Yes	No	No	No		1	0	0	1	-1	1	2		Strongly Agree	Agree	Agree	Agree
Agree	Pharmacy student (third, fourth or fifth academic year)	Pharmacy Student	No	NO	Drug registration	Drug regulatory affairs		1	1	1	3	0	0	1	1	1	3		Work with regulatory authorities to get the approval for drugس	Deals with export of drug product.	I don`t know	I don`t know	I don`t know	I don`t know	Yes	No	No	I don`t know	I don`t know		0	0	0	0	0	0	0		Agree	Agree	Strongly Agree	Agree
Agree	Pharmacist	Drug store	No	NO	Drug registration	Drug regulatory affairs		-1	1	1	1	1	1	-1	-1	-1	-1		To analyze the content of the active ingredient in the formulation	I don`t know	I don`t know	5	Quality of pharmaceutical product	Quality of pharmaceutical product	Yes	No	No	Yes	Yes		1	-1	1	1	1	-1	2		Strongly Agree	Strongly Agree	Agree	Neutral
Agree	Pharmacist	Pharmacy	Yes	Yes	Drug registration	Drug regulatory affairs		1	1	1	3	1	1	1	1	1	5		To undertake stability studies of the drug products	Deals with manufacturing and packaging of pharmaceutical product	I don`t know	3	Administrative information and prescribing information	All CTD summaries	No	No	No	Yes	Yes		1	1	-1	-1	1	1	2		Strongly Agree	Strongly Agree	Agree	Strongly Agree
Agree	Pharmacist	Pharmacy	Yes	Yes	Drug registration	Drug regulatory affairs		1	1	1	3	1	1	1	1	1	5		Work with regulatory authorities to get the approval for drugس	Deals with export of drug product.	US, Europe, Japan	5	Quality of pharmaceutical product	Non clinical Study	Yes	Yes	Yes	Yes	No		1	1	1	1	1	1	6		Neutral	Disagree	Agree	Agree
Agree	Pharmacy student (third, fourth or fifth academic year)	Pharmacy Student	Yes	Yes	Drug registration	Drug regulatory affairs		1	1	1	3	1	1	1	1	1	5		To analyze the content of the active ingredient in the formulation	Deals with detection, monitoring and prevention of adverse effect with pharmaceutical product.	US, Europe, Japan	5	Administrative information and prescribing information	Non clinical Study	I don`t know	Yes	I don`t know	No	No		1	1	1	1	1	1	6		Agree	Neutral	Neutral	Neutral
Agree	Pharmacist	Pharmacy	No	NO	Drug registration	Drug regulatory affairs		1	1	1	3	1	1	1	-1	1	3		Work with regulatory authorities to get the approval for drugس	Deals with detection, monitoring and prevention of adverse effect with pharmaceutical product.	Europe, Australia, US	3	All CTD summaries	Quality of pharmaceutical product	No	No	Yes	No	Yes		1	1	1	1	1	1	6		Strongly disagree	Disagree	Strongly Agree	Strongly Agree
Agree	Pharmacist	Industry	No	NO	Drug regulatory affairs	Drug regulatory affairs		1	-1	1	1	1	-1	-1	1	-1	-1		To supervise the production of the formulation	Deals with export of drug product.	Japan, Australia, US	3	Administrative information and prescribing information	Administrative information and prescribing information	Yes	Yes	No	I don`t know	I don`t know		1	1	0	-1	-1	0	0		Strongly Agree	Strongly Agree	Agree	Agree
Agree	Pharmacist	Drug store	No	NO	Drug regulatory affairs	Drug regulatory affairs		1	1	-1	1	1	1	1	-1	1	3		Work with regulatory authorities to get the approval for drugس	Deals with detection, monitoring and prevention of adverse effect with pharmaceutical product.	I don`t know	2	Administrative information and prescribing information	I don`t know	Yes	No	No	No	Yes		-1	0	1	-1	0	1	0		Agree	Strongly Agree	Strongly Agree	Strongly Agree
Agree	Pharmacist	Pharmacy	Yes	Yes	Drug registration	Drug regulatory affairs		1	1	1	3	1	1	1	1	1	5		Work with regulatory authorities to get the approval for drugس	Deals with detection, monitoring and prevention of adverse effect with pharmaceutical product.	US, Europe, India	4	Administrative information and prescribing information	All CTD summaries	Yes	Yes	Yes	No	No		1	1	1	1	1	0	5		Strongly Agree	Strongly Agree	Strongly Agree	Strongly Agree
Agree	Pharmacist	Pharmacy	Yes	Yes	Drug registration	Drug regulatory affairs		1	1	1	3	-1	-1	-1	-1	-1	-5		I don`t know	Deals with manufacturing and packaging of pharmaceutical product	Japan, Australia, US	5	Quality of pharmaceutical product	Non clinical Study	Yes	Yes	Yes	Yes	Yes		1	0	1	1	1	1	5		Strongly Agree	Strongly Agree	Strongly Agree	Strongly Agree
Agree	Pharmacy student (third, fourth or fifth academic year)	Pharmacy Student	No	NO	Drug registration	Drug regulatory affairs		1	1	1	3	1	1	1	1	1	5		Work with regulatory authorities to get the approval for drugس	Deals with detection, monitoring and prevention of adverse effect with pharmaceutical product.	US, Europe, Japan	5	All CTD summaries	Quality of pharmaceutical product	Yes	Yes	Yes	No	No		1	1	1	1	1	1	6		Neutral	Disagree	Agree	Strongly Agree
Agree	Pharmacist	Pharmacy	Yes	Yes	Drug regulatory affairs	Drug registration		1	1	1	3	1	1	1	1	1	5		Work with regulatory authorities to get the approval for drugس	Deals with detection, monitoring and prevention of adverse effect with pharmaceutical product.	I don`t know	4	All CTD summaries	All CTD summaries	Yes	Yes	Yes	Yes	Yes		1	1	1	1	1	1	6		Strongly Agree	Strongly Agree	Strongly Agree	Strongly Agree
Agree	Pharmacy student (third, fourth or fifth academic year)	Academia	No	NO	Drug regulatory affairs	Drug registration		0	0	0	0	0	0	0	0	0	0		I don`t know	I don`t know	I don`t know	I don`t know	I don`t know	I don`t know	I don`t know	I don`t know	I don`t know	I don`t know	I don`t know		0	0	0	0	0	0	0		Neutral	Neutral	Neutral	Neutral
Agree	Pharmacist	Pharmacy	No	NO	Drug regulatory affairs	Drug registration		1	1	1	3	0	1	1	0	-1	1		I don`t know	I don`t know	I don`t know	I don`t know	I don`t know	I don`t know	I don`t know	I don`t know	I don`t know	No	No		0	0	0	0	0	0	0		Neutral	Neutral	Neutral	Neutral
Agree	Pharmacy student (first or second academic year)	Pharmacy Student	No	NO	Drug registration	Drug regulatory affairs		1	1	0	2	0	1	1	1	0	3		To supervise the production of the formulation	Deals with detection, monitoring and prevention of adverse effect with pharmaceutical product.	Japan, Australia, US	3	Administrative information and prescribing information	Clinical study	Yes	Yes	Yes	Yes	Yes		1	-1	1	1	-1	-1	0		Strongly Agree	Strongly Agree	Strongly Agree	Strongly Agree
Agree	Pharmacy student (third, fourth or fifth academic year)	Pharmacy Student	No	NO	Drug regulatory affairs	Drug regulatory affairs		1	1	1	3	1	1	1	1	1	5		Work with regulatory authorities to get the approval for drugس	Deals with detection, monitoring and prevention of adverse effect with pharmaceutical product.	US, Europe, Japan	5	All CTD summaries	Administrative information and prescribing information	Yes	Yes	Yes	Yes	No		1	1	1	1	1	1	6		Neutral	Neutral	Neutral	Strongly Agree
Agree	Pharmacy student (third, fourth or fifth academic year)	Pharmacy Student	No	NO	Drug regulatory affairs	Drug regulatory affairs		1	1	1	3	1	1	1	1	1	5		To analyze the content of the active ingredient in the formulation	Deals with manufacturing and packaging of pharmaceutical product	Japan, Australia, US	4	All CTD summaries	Quality of pharmaceutical product	Yes	Yes	Yes	Yes	Yes		1	1	1	1	1	1	6		Strongly Agree	Strongly Agree	Strongly Agree	Strongly Agree
Agree	Pharmacy student (third, fourth or fifth academic year)	Pharmacy Student	Yes	Yes	Drug registration	Drug regulatory affairs		1	1	1	3	1	1	1	1	1	5		Work with regulatory authorities to get the approval for drugس	Deals with detection, monitoring and prevention of adverse effect with pharmaceutical product.	US, Europe, Japan	5	All CTD summaries	Quality of pharmaceutical product	Yes	Yes	Yes	No	No		1	1	1	1	1	1	6		Strongly Agree	Strongly Agree	Strongly Agree	Strongly Agree
Agree	Pharmacist	Pharmacy	Yes	NO	Drug regulatory affairs	Drug regulatory affairs		1	1	1	3	1	1	1	1	1	5		To undertake stability studies of the drug products	Deals with detection, monitoring and prevention of adverse effect with pharmaceutical product.	I don`t know	3	I don`t know	I don`t know	Yes	Yes	Yes	Yes	Yes		1	1	1	1	1	1	6		Strongly Agree	Strongly Agree	Strongly Agree	Strongly Agree
Agree	Pharmacist	Pharmacy	Yes	NO	Drug registration	Drug regulatory affairs		1	1	1	3	1	1	1	1	1	5		Work with regulatory authorities to get the approval for drugس	Deals with detection, monitoring and prevention of adverse effect with pharmaceutical product.	US, Europe, Japan	5	All CTD summaries	Quality of pharmaceutical product	Yes	Yes	Yes	Yes	No		1	1	1	1	1	1	6		Strongly Agree	Strongly Agree	Strongly Agree	Strongly Agree
Agree	Pharmacist	Pharmacy	No	NO	Drug registration	Drug regulatory affairs		1	1	1	3	1	1	1	1	0	4		Work with regulatory authorities to get the approval for drugس	Deals with detection, monitoring and prevention of adverse effect with pharmaceutical product.	I don`t know	5	I don`t know	I don`t know	Yes	Yes	No	No	No		1	1	1	1	1	1	6		Neutral	Neutral	Agree	Strongly Agree
Agree	Pharmacist	Pharmacy	No	NO	Drug regulatory affairs	Drug regulatory affairs		1	1	1	3	0	1	1	1	1	4		To analyze the content of the active ingredient in the formulation	Deals with detection, monitoring and prevention of adverse effect with pharmaceutical product.	I don`t know	I don`t know	I don`t know	I don`t know	Yes	No	No	Yes	No		1	1	1	1	1	1	6		Agree	Disagree	Strongly Agree	Strongly Agree
Agree	Pharmacist	Pharmacy	No	Yes	Drug regulatory affairs	Drug regulatory affairs		1	1	1	3	1	1	1	1	1	5		Work with regulatory authorities to get the approval for drugس	Deals with detection, monitoring and prevention of adverse effect with pharmaceutical product.	US, Europe, Japan	6	Quality of pharmaceutical product	Quality of pharmaceutical product	No	Yes	Yes	Yes	Yes		1	1	1	1	1	1	6		Neutral	Neutral	Neutral	Strongly Agree
Agree	Pharmacy student (third, fourth or fifth academic year)	Pharmacy	Yes	Yes	Drug registration	Drug registration		1	1	1	3	1	1	1	1	1	5		To analyze the content of the active ingredient in the formulation	I don`t know	Europe, Australia, US	4	All CTD summaries	I don`t know	Yes	Yes	Yes	Yes	Yes		1	1	1	1	1	1	6		Strongly Agree	Strongly Agree	Strongly Agree	Strongly Agree
Agree	Pharmacy student (third, fourth or fifth academic year)	Pharmacy Student	No	NO	Drug registration	Drug regulatory affairs		1	1	1	3	0	1	1	1	1	4		I don`t know	I don`t know	US, Europe, India	5	I don`t know	I don`t know	Yes	Yes	Yes	No	No		0	0	0	0	0	1	1		Neutral	Disagree	Agree	Strongly Agree
Agree	Pharmacy student (third, fourth or fifth academic year)	Pharmacy Student	No	NO	Drug registration	Drug regulatory affairs		1	-1	1	1	1	-1	1	1	1	3		Work with regulatory authorities to get the approval for drugس	Deals with detection, monitoring and prevention of adverse effect with pharmaceutical product.	US, Europe, Japan	5	All CTD summaries	Quality of pharmaceutical product	No	Yes	Yes	No	Yes		1	1	1	1	1	1	6		Disagree	Neutral	Agree	Strongly Agree
Agree	Pharmacy student (third, fourth or fifth academic year)	Pharmacy Student	No	NO	Drug registration	Drug regulatory affairs		1	1	1	3	1	1	1	1	1	5		Work with regulatory authorities to get the approval for drugس	I don`t know	US, Europe, Japan	5	I don`t know	I don`t know	Yes	I don`t know	I don`t know	Yes	Yes		1	1	0	1	1	1	5		Neutral	Neutral	Neutral	Neutral
Agree	Pharmacist	Pharmacy	No	NO	Drug regulatory affairs	Drug regulatory affairs		1	1	1	3	1	1	1	1	1	5		I don`t know	I don`t know	I don`t know	I don`t know	I don`t know	I don`t know	I don`t know	I don`t know	I don`t know	I don`t know	I don`t know		1	1	1	1	1	1	6		Strongly Agree	Strongly Agree	Strongly Agree	Strongly Agree
Agree	Pharmacy student (third, fourth or fifth academic year)	Pharmacy Student	Yes	NO	Drug registration	Drug regulatory affairs		1	1	1	3	1	1	1	1	1	5		To analyze the content of the active ingredient in the formulation	I don`t know	US, Europe, Japan	4	I don`t know	I don`t know	No	Yes	Yes	No	No		1	0	1	1	1	1	5		Neutral	Agree	Agree	Strongly Agree
Agree	Pharmacist	Pharmacy	Yes	Yes	Drug registration	Drug regulatory affairs		1	1	1	3	1	1	1	1	1	5		To analyze the content of the active ingredient in the formulation	Deals with animal studies for pharmaceutical product.	Japan, Australia, US	5	Administrative information and prescribing information	Administrative information and prescribing information	Yes	Yes	Yes	Yes	Yes		1	1	1	1	1	1	6		Strongly Agree	Strongly Agree	Strongly Agree	Strongly Agree
Agree	Pharmacy student (third, fourth or fifth academic year)	Pharmacy Student	Yes	Yes	Drug registration	Drug registration		1	0	1	2	1	1	1	1	1	5		I don`t know	Deals with detection, monitoring and prevention of adverse effect with pharmaceutical product.	US, Europe, India	4	Non clinical Study	Non clinical Study	No	Yes	Yes	No	Yes		1	1	1	1	1	1	6		Agree	Agree	Agree	Agree
Agree	Pharmacy student (third, fourth or fifth academic year)	Pharmacy Student	Yes	Yes	Drug registration	Drug registration		1	1	-1	1	-1	-1	1	1	-1	-1		To analyze the content of the active ingredient in the formulation	Deals with export of drug product.	Europe, Australia, US	6	All CTD summaries	Administrative information and prescribing information	No	No	Yes	No	No		1	-1	1	1	-1	-1	0		Strongly Agree	Agree	Agree	Neutral
Agree	Pharmacy student (third, fourth or fifth academic year)	Pharmacy Student	Yes	Yes	Drug regulatory affairs	Drug regulatory affairs		1	1	1	3	1	1	1	1	1	5		To supervise the production of the formulation	Deals with manufacturing and packaging of pharmaceutical product	Europe, Australia, US	4	All CTD summaries	All CTD summaries	Yes	Yes	Yes	Yes	Yes		1	1	1	1	1	1	6		Strongly Agree	Strongly Agree	Strongly Agree	Strongly Agree
Agree	Pharmacy student (third, fourth or fifth academic year)	Pharmacy Student	No	NO	Drug regulatory affairs	Drug registration		1	1	0	2	1	0	1	0	-1	1		To analyze the content of the active ingredient in the formulation	I don`t know	I don`t know	3	I don`t know	I don`t know	Yes	Yes	I don`t know	Yes	I don`t know		0	0	1	0	0	1	2		Neutral	Agree	Agree	Agree
Agree	Pharmacy student (third, fourth or fifth academic year)	Pharmacy Student	No	NO	Drug regulatory affairs	Drug regulatory affairs		1	1	1	3	1	1	1	1	1	5		To analyze the content of the active ingredient in the formulation	Deals with detection, monitoring and prevention of adverse effect with pharmaceutical product.	US, Europe, Japan	5	All CTD summaries	Quality of pharmaceutical product	Yes	Yes	Yes	Yes	No		1	1	1	1	1	1	6		Agree	Strongly Agree	Strongly Agree	Strongly Agree
Agree	Pharmacist	Pharmacy	No	Yes	Drug registration	Drug regulatory affairs		1	1	1	3	1	1	1	1	1	5		To analyze the content of the active ingredient in the formulation	I don`t know	US, Europe, Japan	3	Administrative information and prescribing information	Quality of pharmaceutical product	Yes	Yes	Yes	Yes	Yes		1	1	1	1	1	1	6		Strongly Agree	Strongly Agree	Strongly Agree	Strongly Agree
Agree	Pharmacist	Pharmacy	Yes	Yes	Drug registration	Drug registration		1	1	1	3	1	1	1	1	1	5		I don`t know	Deals with manufacturing and packaging of pharmaceutical product	Europe, Australia, US	5	Non clinical Study	Non clinical Study	Yes	Yes	Yes	Yes	Yes		1	1	1	1	1	1	6		Strongly Agree	Strongly Agree	Strongly Agree	Strongly Agree
Agree	Pharmacy student (third, fourth or fifth academic year)	Academia	No	NO	Drug registration	Drug regulatory affairs		1	1	1	3	1	0	1	1	1	4		To analyze the content of the active ingredient in the formulation	I don`t know	I don`t know	I don`t know	I don`t know	I don`t know	I don`t know	No	Yes	Yes	Yes		1	1	1	0	0	1	4		Neutral	Neutral	Agree	Neutral
Agree	Pharmacy student (third, fourth or fifth academic year)	Pharmacy Student	No	NO	Drug regulatory affairs	Drug regulatory affairs		1	1	1	3	0	0	0	0	0	0		I don`t know	I don`t know	I don`t know	I don`t know	I don`t know	I don`t know	I don`t know	I don`t know	I don`t know	I don`t know	I don`t know		0	0	0	0	0	0	0		Agree	Agree	Agree	Agree
Agree	Pharmacist	Drug store	No	NO	Drug registration	Drug regulatory affairs		-1	1	1	1	1	1	1	1	-1	3		To analyze the content of the active ingredient in the formulation	Deals with manufacturing and packaging of pharmaceutical product	US, Europe, Japan	I don`t know	All CTD summaries	I don`t know	No	Yes	Yes	No	No		1	1	1	1	-1	1	4		Strongly disagree	Disagree	Strongly Agree	Strongly Agree
Agree	Pharmacy student (third, fourth or fifth academic year)	Pharmacy Student	Yes	Yes	Drug registration	Drug regulatory affairs		1	1	1	3	-1	1	1	0	0	1		Work with regulatory authorities to get the approval for drugس	Deals with detection, monitoring and prevention of adverse effect with pharmaceutical product.	Europe, Australia, US	4	All CTD summaries	Clinical study	I don`t know	Yes	Yes	No	No		1	0	1	1	0	1	4		Neutral	Neutral	Strongly Agree	Agree
Agree	Pharmacy student (third, fourth or fifth academic year)	Pharmacy Student	No	NO	Drug registration	Drug regulatory affairs		1	1	1	3	1	1	1	0	0	3		Work with regulatory authorities to get the approval for drugس	Deals with detection, monitoring and prevention of adverse effect with pharmaceutical product.	I don`t know	I don`t know	I don`t know	I don`t know	Yes	I don`t know	Yes	No	No		1	1	0	1	0	1	4		Neutral	Agree	Strongly Agree	Agree
Agree	Pharmacist	Drug store	No	NO	Drug regulatory affairs	Drug registration		1	1	1	3	1	1	1	0	-1	2		To analyze the content of the active ingredient in the formulation	I don`t know	I don`t know	I don`t know	I don`t know	I don`t know	No	Yes	Yes	No	No		0	0	0	0	0	0	0		Neutral	Neutral	Neutral	Neutral
Agree	Pharmacist	Pharmacy Student	Yes	NO	Drug regulatory affairs	Drug registration		1	1	1	3	1	1	1	-1	-1	1		To analyze the content of the active ingredient in the formulation	Deals with detection, monitoring and prevention of adverse effect with pharmaceutical product.	US, Europe, Japan	5	Quality of pharmaceutical product	Quality of pharmaceutical product	Yes	Yes	No	Yes	Yes		-1	1	1	1	1	1	4		Agree	Agree	Strongly Agree	Strongly Agree
Agree	Pharmacist	Pharmacy	No	NO	Drug registration	Drug regulatory affairs		1	1	1	3	1	1	1	1	-1	3		Work with regulatory authorities to get the approval for drugس	Deals with detection, monitoring and prevention of adverse effect with pharmaceutical product.	Europe, Australia, US	I don`t know	I don`t know	I don`t know	Yes	No	Yes	No	No		1	1	0	1	0	1	4		Strongly disagree	Disagree	Strongly Agree	Disagree
Agree	Pharmacy student (third, fourth or fifth academic year)	Pharmacy Student	No	NO	Drug registration	Drug regulatory affairs		1	1	1	3	1	1	1	1	1	5		Work with regulatory authorities to get the approval for drugس	Deals with detection, monitoring and prevention of adverse effect with pharmaceutical product.	I don`t know	I don`t know	I don`t know	I don`t know	Yes	Yes	Yes	Yes	Yes		1	1	0	1	0	1	4		Agree	Agree	Disagree	Agree
Agree	Pharmacist	Drug store	No	Yes	Drug regulatory affairs	Drug regulatory affairs		1	1	1	3	0	1	1	1	1	4		To supervise the production of the formulation	I don`t know	Europe, Australia, US	I don`t know	I don`t know	I don`t know	Yes	No	Yes	Yes	Yes		1	1	1	-1	1	1	4		Agree	Strongly Agree	Agree	Agree
Agree	Pharmacist	Drug store	No	Yes	Drug registration	Drug regulatory affairs		1	1	1	3	1	1	1	1	1	5		Work with regulatory authorities to get the approval for drugس	I don`t know	I don`t know	5	All CTD summaries	Quality of pharmaceutical product	Yes	Yes	Yes	Yes	Yes		1	-1	1	1	0	1	3		Disagree	Strongly disagree	Strongly Agree	Strongly Agree
Agree	Pharmacist	Pharmacy	No	NO	Drug registration	Drug regulatory affairs		1	1	1	3	1	1	1	1	1	5		To undertake stability studies of the drug products	Deals with detection, monitoring and prevention of adverse effect with pharmaceutical product.	US, Europe, Japan	5	All CTD summaries	Quality of pharmaceutical product	Yes	I don`t know	I don`t know	Yes	Yes		1	1	0	1	1	1	5		Neutral	Neutral	Neutral	Neutral
Agree	Pharmacist	Pharmacy	Yes	Yes	Drug registration	Drug regulatory affairs		1	1	1	3	1	1	1	1	1	5		Work with regulatory authorities to get the approval for drugس	Deals with detection, monitoring and prevention of adverse effect with pharmaceutical product.	I don`t know	5	Administrative information and prescribing information	Quality of pharmaceutical product	No	Yes	No	Yes	No		1	1	1	1	1	1	6		Strongly disagree	Strongly disagree	Strongly Agree	Strongly Agree
Agree	Pharmacist	Pharmacy	No	Yes	Drug registration	Drug registration		1	1	1	3	1	-1	1	1	1	3		Work with regulatory authorities to get the approval for drugس	Deals with detection, monitoring and prevention of adverse effect with pharmaceutical product.	I don`t know	I don`t know	I don`t know	I don`t know	I don`t know	I don`t know	I don`t know	I don`t know	I don`t know		1	1	0	1	0	1	4		Neutral	Neutral	Agree	Strongly Agree
Agree	Pharmacist	Academia	No	Yes	Drug regulatory affairs	Drug regulatory affairs		1	1	1	3	1	1	1	1	1	5		Work with regulatory authorities to get the approval for drugس	Deals with detection, monitoring and prevention of adverse effect with pharmaceutical product.	I don`t know	I don`t know	I don`t know	I don`t know	No	No	No	No	No		-1	0	1	1	1	1	3		Disagree	Disagree	Strongly Agree	Strongly Agree
Agree	Pharmacist	Academia	No	NO	Drug regulatory affairs	Drug registration		1	1	1	3	1	1	1	1	1	5		To undertake stability studies of the drug products	Deals with detection, monitoring and prevention of adverse effect with pharmaceutical product.	I don`t know	I don`t know	I don`t know	I don`t know	No	Yes	No	No	Yes		-1	1	0	1	0	1	2		Strongly Agree	Neutral	Strongly Agree	Strongly Agree
Agree	Pharmacist	Pharmacy	No	Yes	Drug regulatory affairs	Drug registration		1	1	1	3	0	1	1	0	1	3		Work with regulatory authorities to get the approval for drugس	Deals with detection, monitoring and prevention of adverse effect with pharmaceutical product.	I don`t know	I don`t know	All CTD summaries	Quality of pharmaceutical product	Yes	No	No	Yes	No		1	0	1	1	0	1	4		Agree	Agree	Neutral	Agree
Agree	Pharmacist	Academia	No	NO	Drug registration	Drug registration		1	1	1	3	0	0	0	0	0	0		I don`t know	Deals with animal studies for pharmaceutical product.	I don`t know	I don`t know	I don`t know	I don`t know	I don`t know	I don`t know	I don`t know	I don`t know	I don`t know		1	0	0	1	0	0	2		Neutral	Disagree	Strongly Agree	Strongly Agree
Agree	Pharmacy student (first or second academic year)	Pharmacy Student	No	NO	Drug registration	Drug regulatory affairs		0	0	0	0	0	0	0	0	0	0		I don`t know	I don`t know	I don`t know	I don`t know	I don`t know	I don`t know	I don`t know	I don`t know	I don`t know	I don`t know	I don`t know		0	0	0	0	0	0	0		Agree	Neutral	Strongly Agree	Neutral
Agree	Pharmacy student (third, fourth or fifth academic year)	Pharmacy Student	No	NO	Drug registration	Drug regulatory affairs		1	1	1	3	1	1	1	1	1	5		To analyze the content of the active ingredient in the formulation	Deals with manufacturing and packaging of pharmaceutical product	I don`t know	5	Quality of pharmaceutical product	All CTD summaries	Yes	No	No	No	Yes		1	-1	-1	1	-1	1	0		Strongly Agree	Agree	Strongly Agree	Agree
Agree	Pharmacy student (third, fourth or fifth academic year)	Pharmacy Student	No	NO	Drug regulatory affairs	Drug regulatory affairs		0	0	0	0	0	0	0	0	0	0		I don`t know	I don`t know	I don`t know	I don`t know	I don`t know	I don`t know	No	No	No	No	No		0	0	0	0	0	0	0		Neutral	Neutral	Neutral	Strongly Agree
Agree	Pharmacist	Pharmacy	No	NO	Drug registration	Drug regulatory affairs		1	1	1	3	1	1	1	1	1	5		Work with regulatory authorities to get the approval for drugس	Deals with manufacturing and packaging of pharmaceutical product	US, Europe, India	I don`t know	I don`t know	All CTD summaries	Yes	Yes	Yes	Yes	Yes		1	1	1	1	1	1	6		Agree	Agree	Agree	Agree
Agree	Pharmacy student (third, fourth or fifth academic year)	Pharmacy Student	No	NO	Drug registration	Drug regulatory affairs		1	0	1	2	1	-1	1	1	0	2		Work with regulatory authorities to get the approval for drugس	Deals with detection, monitoring and prevention of adverse effect with pharmaceutical product.	US, Europe, Japan	I don`t know	I don`t know	I don`t know	I don`t know	I don`t know	I don`t know	I don`t know	I don`t know		1	1	1	1	0	1	5		Neutral	Neutral	Strongly Agree	Agree
Agree	Pharmacy student (third, fourth or fifth academic year)	Pharmacy Student	No	NO	Drug registration	Drug regulatory affairs		1	1	1	3	1	1	1	1	1	5		To analyze the content of the active ingredient in the formulation	Deals with animal studies for pharmaceutical product.	Japan, Australia, US	3	Quality of pharmaceutical product	Clinical study	Yes	Yes	Yes	Yes	Yes		1	1	1	1	1	1	6		Strongly Agree	Strongly Agree	Strongly Agree	Strongly Agree
Agree	Pharmacy student (third, fourth or fifth academic year)	Pharmacy Student	No	NO	Drug registration	Drug regulatory affairs		1	1	1	3	1	1	1	1	1	5		Work with regulatory authorities to get the approval for drugس	Deals with detection, monitoring and prevention of adverse effect with pharmaceutical product.	Europe, Australia, US	I don`t know	All CTD summaries	All CTD summaries	Yes	No	No	No	No		1	1	1	1	1	1	6		Strongly Agree	Strongly Agree	Strongly Agree	Strongly Agree
Agree	Pharmacy student (third, fourth or fifth academic year)	Pharmacy	Yes	Yes	Drug registration	Drug registration		0	0	0	0	0	0	0	0	0	0		I don`t know	I don`t know	I don`t know	I don`t know	I don`t know	I don`t know	I don`t know	I don`t know	I don`t know	I don`t know	I don`t know		0	0	0	0	0	0	0		Neutral	Neutral	Neutral	Neutral
Agree	Pharmacist	Drug store	Yes	Yes	Drug registration	Drug regulatory affairs		1	1	1	3	1	-1	1	1	1	3		Work with regulatory authorities to get the approval for drugس	Deals with detection, monitoring and prevention of adverse effect with pharmaceutical product.	I don`t know	4	I don`t know	I don`t know	Yes	Yes	Yes	No	Yes		1	1	-1	1	0	1	3		Disagree	Disagree	Agree	Agree
Agree	Pharmacy student (third, fourth or fifth academic year)	Pharmacy Student	No	NO	Drug registration	Drug regulatory affairs		1	1	1	3	1	-1	1	1	1	3		To analyze the content of the active ingredient in the formulation	Deals with detection, monitoring and prevention of adverse effect with pharmaceutical product.	I don`t know	I don`t know	I don`t know	I don`t know	No	Yes	No	No	No		1	0	0	1	0	1	3		Neutral	Disagree	Agree	Strongly Agree
Agree	Pharmacist	Pharmacy	No	NO	Drug registration	Drug regulatory affairs		1	1	1	3	1	1	1	0	0	3		Work with regulatory authorities to get the approval for drugس	Deals with detection, monitoring and prevention of adverse effect with pharmaceutical product.	I don`t know	I don`t know	I don`t know	I don`t know	No	Yes	Yes	No	No		1	1	0	1	0	1	4		Disagree	Neutral	Strongly Agree	Strongly Agree
Agree	Pharmacist	Pharmacy	No	NO	Drug registration	Drug regulatory affairs		1	1	1	3	1	1	1	0	0	3		I don`t know	I don`t know	I don`t know	I don`t know	I don`t know	I don`t know	No	No	No	No	Yes		0	0	0	1	0	1	2		Strongly disagree	Strongly disagree	Strongly Agree	Strongly Agree
Agree	Pharmacy student (third, fourth or fifth academic year)	Pharmacy Student	No	Yes	Drug registration	Drug regulatory affairs		1	1	1	3	1	0	1	1	0	3		To analyze the content of the active ingredient in the formulation	Deals with manufacturing and packaging of pharmaceutical product	I don`t know	I don`t know	I don`t know	Clinical study	Yes	Yes	Yes	Yes	Yes		1	0	0	1	1	1	4		Neutral	Neutral	Neutral	Neutral
Agree	Pharmacist	Pharmacy Student	No	NO	Drug registration	Drug regulatory affairs		1	1	1	3	1	1	1	1	1	5		Work with regulatory authorities to get the approval for drugس	Deals with detection, monitoring and prevention of adverse effect with pharmaceutical product.	US, Europe, Japan	5	All CTD summaries	Quality of pharmaceutical product	Yes	Yes	No	No	No		1	1	1	1	1	1	6		Strongly disagree	Strongly disagree	Strongly disagree	Strongly Agree
Agree	Pharmacist	Industry	No	Yes	Drug registration	Drug regulatory affairs		1	1	1	3	1	1	1	1	1	5		Work with regulatory authorities to get the approval for drugس	Deals with detection, monitoring and prevention of adverse effect with pharmaceutical product.	US, Europe, Japan	5	All CTD summaries	Quality of pharmaceutical product	No	No	Yes	No	No		1	-1	1	1	1	1	4		Strongly Agree	Neutral	Agree	Strongly Agree
Agree	Pharmacist	Pharmacy	No	NO	Drug regulatory affairs	Drug regulatory affairs		0	0	0	0	0	0	0	0	0	0		I don`t know	I don`t know	I don`t know	I don`t know	I don`t know	I don`t know	I don`t know	I don`t know	I don`t know	I don`t know	I don`t know		0	0	0	0	0	0	0		Disagree	Disagree	Disagree	Disagree
Agree	Pharmacist	Academia	No	NO	Drug registration	Drug regulatory affairs		1	1	1	3	1	1	1	1	1	5		Work with regulatory authorities to get the approval for drugس	Deals with detection, monitoring and prevention of adverse effect with pharmaceutical product.	I don`t know	I don`t know	I don`t know	I don`t know	Yes	Yes	Yes	Yes	Yes		1	1	0	1	0	1	4		Agree	Neutral	Agree	Agree
Agree	Pharmacist	Pharmacy	No	NO	Drug registration	Drug regulatory affairs		1	1	1	3	1	0	1	0	1	3		Work with regulatory authorities to get the approval for drugس	Deals with detection, monitoring and prevention of adverse effect with pharmaceutical product.	I don`t know	I don`t know	I don`t know	I don`t know	Yes	No	No	No	No		1	1	0	1	1	1	5		Disagree	Agree	Strongly Agree	Strongly Agree
Agree	Pharmacy student (third, fourth or fifth academic year)	Pharmacy Student	No	NO	Drug registration	Drug regulatory affairs		0	1	1	2	1	1	1	1	0	4		Work with regulatory authorities to get the approval for drugس	I don`t know	US, Europe, Japan	I don`t know	I don`t know	I don`t know	No	Yes	No	Yes	Yes		1	1	0	1	0	1	4		Neutral	Disagree	Agree	Strongly Agree
Agree	Pharmacist	Pharmacy	No	NO	Drug registration	Drug regulatory affairs		1	1	1	3	1	1	1	1	1	5		Work with regulatory authorities to get the approval for drugس	Deals with detection, monitoring and prevention of adverse effect with pharmaceutical product.	I don`t know	I don`t know	I don`t know	I don`t know	Yes	Yes	No	No	No		1	0	1	0	1	1	4		Neutral	Neutral	Strongly Agree	Neutral
Agree	Pharmacist	Pharmacy	No	Yes	Drug regulatory affairs	Drug registration		1	1	1	3	1	1	-1	-1	1	1		To supervise the production of the formulation	Deals with detection, monitoring and prevention of adverse effect with pharmaceutical product.	I don`t know	4	I don`t know	I don`t know	No	No	Yes	No	No		1	1	1	1	1	1	6		Strongly Agree	Strongly Agree	Strongly Agree	Strongly Agree
Agree	Pharmacist	Drug store	Yes	Yes	Drug registration	Drug regulatory affairs		1	1	1	3	1	1	1	1	1	5		Work with regulatory authorities to get the approval for drugس	Deals with detection, monitoring and prevention of adverse effect with pharmaceutical product.	US, Europe, Japan	6	Quality of pharmaceutical product	All CTD summaries	Yes	Yes	No	No	No		1	1	1	1	1	1	6		Strongly disagree	Strongly disagree	Strongly Agree	Strongly Agree
Agree	Pharmacy student (third, fourth or fifth academic year)	Academia	No	Yes	Drug registration	Drug regulatory affairs		1	1	1	3	1	1	1	1	1	5		Work with regulatory authorities to get the approval for drugس	Deals with detection, monitoring and prevention of adverse effect with pharmaceutical product.	US, Europe, Japan	5	All CTD summaries	Quality of pharmaceutical product	No	Yes	Yes	No	No		1	1	1	1	1	1	6		Disagree	Strongly disagree	Strongly Agree	Strongly Agree
Agree	Pharmacy student (third, fourth or fifth academic year)	Pharmacy Student	No	NO	Drug registration	Drug regulatory affairs		1	1	1	3	1	1	1	1	1	5		To supervise the production of the formulation	Deals with detection, monitoring and prevention of adverse effect with pharmaceutical product.	Europe, Australia, US	4	All CTD summaries	I don`t know	Yes	Yes	Yes	Yes	Yes		1	-1	1	-1	1	1	2		Strongly Agree	Strongly Agree	Strongly Agree	Strongly Agree
Agree	Pharmacist	Industry	No	Yes	Drug registration	Drug regulatory affairs		1	1	1	3	1	1	1	1	1	5		Work with regulatory authorities to get the approval for drugس	Deals with manufacturing and packaging of pharmaceutical product	US, Europe, Japan	5	Administrative information and prescribing information	Quality of pharmaceutical product	No	Yes	No	No	No		1	1	1	1	1	1	6		Strongly Agree	Disagree	Agree	Agree
Agree	Pharmacist	Academia	No	NO	Drug registration	Drug regulatory affairs		1	1	1	3	1	1	1	-1	-1	1		Work with regulatory authorities to get the approval for drugس	Deals with detection, monitoring and prevention of adverse effect with pharmaceutical product.	I don`t know	I don`t know	I don`t know	I don`t know	Yes	Yes	Yes	No	Yes		-1	1	1	1	0	1	3		Disagree	Disagree	Strongly Agree	Strongly Agree
Agree	Pharmacist	Pharmacy	Yes	Yes	Drug registration	Drug regulatory affairs		-1	1	1	1	1	1	1	1	-1	3		Work with regulatory authorities to get the approval for drugس	Deals with detection, monitoring and prevention of adverse effect with pharmaceutical product.	US, Europe, Japan	5	All CTD summaries	Quality of pharmaceutical product	Yes	Yes	No	Yes	No		1	1	1	1	1	1	6		Neutral	Neutral	Neutral	Strongly Agree
Agree	Pharmacy student (third, fourth or fifth academic year)	Pharmacy Student	No	NO	Drug registration	Drug regulatory affairs		1	1	1	3	1	1	1	0	1	4		To analyze the content of the active ingredient in the formulation	I don`t know	I don`t know	I don`t know	I don`t know	I don`t know	Yes	Yes	No	Yes	No		1	0	0	1	1	1	4		Disagree	Disagree	Disagree	Agree
Agree	Pharmacy student (third, fourth or fifth academic year)	Pharmacy Student	Yes	Yes	Drug registration	Drug regulatory affairs		1	-1	1	1	1	1	1	1	1	5		To undertake stability studies of the drug products	Deals with detection, monitoring and prevention of adverse effect with pharmaceutical product.	I don`t know	5	Quality of pharmaceutical product	Clinical study	Yes	No	Yes	Yes	Yes		1	1	1	1	1	1	6		Strongly Agree	Strongly Agree	Agree	Strongly Agree
Agree	Pharmacist	Academia	No	Yes	Drug registration	Drug regulatory affairs		1	1	1	3	1	1	1	1	1	5		Work with regulatory authorities to get the approval for drugس	Deals with detection, monitoring and prevention of adverse effect with pharmaceutical product.	I don`t know	I don`t know	I don`t know	I don`t know	No	No	Yes	No	No		1	1	0	1	0	0	3		Disagree	Disagree	Agree	Agree
Agree	Pharmacy student (third, fourth or fifth academic year)	Pharmacy Student	No	NO	Drug registration	Drug regulatory affairs		1	1	1	3	1	1	-1	1	1	3		Work with regulatory authorities to get the approval for drugس	Deals with detection, monitoring and prevention of adverse effect with pharmaceutical product.	I don`t know	I don`t know	Quality of pharmaceutical product	I don`t know	Yes	No	No	Yes	No		1	1	0	1	0	1	4		Disagree	Neutral	Agree	Agree
Agree	Pharmacist	Pharmacy	Yes	Yes	Drug registration	Drug regulatory affairs		1	1	1	3	1	1	1	1	1	5		Work with regulatory authorities to get the approval for drugس	Deals with detection, monitoring and prevention of adverse effect with pharmaceutical product.	US, Europe, Japan	5	All CTD summaries	Quality of pharmaceutical product	Yes	Yes	Yes	Yes	No		1	1	1	1	1	1	6		Disagree	Disagree	Strongly Agree	Strongly Agree
Agree	Pharmacy student (third, fourth or fifth academic year)	Pharmacy Student	No	NO	Drug registration	Drug regulatory affairs		1	1	1	3	1	1	1	1	1	5		I don`t know	I don`t know	I don`t know	I don`t know	I don`t know	I don`t know	Yes	Yes	Yes	Yes	Yes		1	1	1	1	1	1	6		Strongly Agree	Strongly Agree	Strongly Agree	Strongly Agree
Agree	Pharmacist	Pharmacy	No	Yes	Drug registration	Drug regulatory affairs		1	1	1	3	1	1	1	1	1	5		Work with regulatory authorities to get the approval for drugس	Deals with detection, monitoring and prevention of adverse effect with pharmaceutical product.	US, Europe, Japan	5	All CTD summaries	Quality of pharmaceutical product	No	Yes	Yes	No	No		1	1	1	1	1	1	6		Strongly Agree	Disagree	Strongly Agree	Strongly Agree
Agree	Pharmacy student (third, fourth or fifth academic year)	Pharmacy Student	No	NO	Drug registration	Drug regulatory affairs		1	1	1	3	1	-1	0	-1	-1	-2		Work with regulatory authorities to get the approval for drugس	I don`t know	I don`t know	I don`t know	I don`t know	I don`t know	Yes	No	No	Yes	No		1	0	0	1	0	1	3		Neutral	Disagree	Neutral	Agree
Agree	Pharmacist	Industry	No	Yes	Drug registration	Drug regulatory affairs		-1	1	1	1	1	1	1	1	1	5		Work with regulatory authorities to get the approval for drugس	Deals with detection, monitoring and prevention of adverse effect with pharmaceutical product.	US, Europe, Japan	5	All CTD summaries	Quality of pharmaceutical product	Yes	Yes	Yes	No	Yes		1	1	1	1	1	1	6		Disagree	Agree	Agree	Strongly Agree
Agree	Pharmacist	Industry	No	NO	Drug registration	Drug regulatory affairs		1	1	1	3	1	1	1	1	1	5		Work with regulatory authorities to get the approval for drugس	Deals with detection, monitoring and prevention of adverse effect with pharmaceutical product.	US, Europe, Japan	5	I don`t know	I don`t know	No	No	Yes	Yes	Yes		1	1	1	1	0	1	5		Disagree	Disagree	Agree	Agree
Agree	Pharmacist	Industry	No	Yes	Drug registration	Drug regulatory affairs		1	1	1	3	1	1	1	1	1	5		Work with regulatory authorities to get the approval for drugس	Deals with detection, monitoring and prevention of adverse effect with pharmaceutical product.	US, Europe, Japan	5	All CTD summaries	Quality of pharmaceutical product	Yes	Yes	Yes	Yes	Yes		1	1	1	1	1	1	6		Neutral	Disagree	Strongly Agree	Strongly Agree
Agree	Pharmacist	Drug store	No	Yes	Drug registration	Drug regulatory affairs		1	1	1	3	1	1	1	1	1	5		Work with regulatory authorities to get the approval for drugس	Deals with detection, monitoring and prevention of adverse effect with pharmaceutical product.	Europe, Australia, US	5	All CTD summaries	Quality of pharmaceutical product	Yes	Yes	Yes	Yes	Yes		1	1	1	1	1	1	6		Disagree	Neutral	Agree	Agree
Agree	Pharmacy student (third, fourth or fifth academic year)	Drug store	Yes	Yes	Drug registration	Drug regulatory affairs		1	1	1	3	1	1	1	1	0	4		I don`t know	I don`t know	US, Europe, India	I don`t know	I don`t know	I don`t know	No	Yes	Yes	No	No		0	0	0	0	0	0	0		Neutral	Neutral	Neutral	Neutral
Agree	Pharmacy student (third, fourth or fifth academic year)	Pharmacy Student	Yes	Yes	Drug registration	Drug regulatory affairs		1	1	1	3	1	1	1	1	1	5		Work with regulatory authorities to get the approval for drugس	I don`t know	US, Europe, India	3	I don`t know	I don`t know	No	Yes	Yes	No	No		1	1	1	1	1	1	6		Disagree	Neutral	Strongly Agree	Strongly Agree
Agree	Pharmacist	Industry	No	NO	Drug regulatory affairs	Drug registration		1	1	1	3	1	1	1	1	1	5		Work with regulatory authorities to get the approval for drugس	I don`t know	I don`t know	I don`t know	I don`t know	I don`t know	I don`t know	I don`t know	I don`t know	I don`t know	I don`t know		1	0	0	0	0	0	1		Strongly disagree	Disagree	Strongly Agree	Strongly Agree
Agree	Pharmacy student (third, fourth or fifth academic year)	Academia	No	NO	Drug registration	Drug regulatory affairs		1	-1	1	1	1	1	1	1	1	5		Work with regulatory authorities to get the approval for drugس	Deals with animal studies for pharmaceutical product.	Japan, Australia, US	4	I don`t know	Clinical study	No	Yes	Yes	Yes	Yes		1	0	0	1	0	1	3		Neutral	Neutral	Neutral	Neutral
Agree	Pharmacist	Pharmacy	No	NO	Drug registration	Drug regulatory affairs		1	1	1	3	1	1	1	1	-1	3		Work with regulatory authorities to get the approval for drugس	Deals with detection, monitoring and prevention of adverse effect with pharmaceutical product.	US, Europe, Japan	I don`t know	I don`t know	I don`t know	No	Yes	No	No	No		-1	1	1	1	0	1	3		Neutral	Neutral	Agree	Agree
Agree	Pharmacy student (third, fourth or fifth academic year)	Pharmacy Student	No	NO	Drug registration	Drug regulatory affairs		1	1	1	3	1	1	1	0	1	4		Work with regulatory authorities to get the approval for drugس	Deals with animal studies for pharmaceutical product.	US, Europe, India	3	I don`t know	I don`t know	No	Yes	No	No	No		1	0	0	1	0	1	3		Agree	Neutral	Agree	Agree
Agree	Pharmacist	Drug store	No	NO	Drug registration	Drug regulatory affairs		1	1	1	3	1	1	1	1	1	5		Work with regulatory authorities to get the approval for drugس	Deals with detection, monitoring and prevention of adverse effect with pharmaceutical product.	US, Europe, Japan	I don`t know	I don`t know	I don`t know	Yes	Yes	No	No	No		1	1	0	1	0	1	4		Strongly Agree	Neutral	Agree	Strongly Agree
Agree	Pharmacist	Pharmacy	No	NO	Drug registration	Drug registration		1	1	1	3	1	1	1	1	1	5		To undertake stability studies of the drug products	Deals with export of drug product.	US, Europe, India	3	Administrative information and prescribing information	Administrative information and prescribing information	Yes	Yes	Yes	Yes	Yes		1	1	1	1	1	1	6		Strongly Agree	Strongly Agree	Strongly Agree	Strongly Agree
Agree	Pharmacist	Drug store	No	NO	Drug registration	Drug regulatory affairs		1	1	1	3	1	1	1	1	1	5		Work with regulatory authorities to get the approval for drugس	Deals with detection, monitoring and prevention of adverse effect with pharmaceutical product.	I don`t know	5	All CTD summaries	Administrative information and prescribing information	Yes	No	Yes	No	Yes		1	1	-1	1	1	1	4		Disagree	Disagree	Strongly Agree	Strongly Agree
Agree	Pharmacist	Industry	No	NO	Drug registration	Drug regulatory affairs		-1	1	1	1	1	1	1	1	1	5		Work with regulatory authorities to get the approval for drugس	Deals with detection, monitoring and prevention of adverse effect with pharmaceutical product.	I don`t know	5	All CTD summaries	Quality of pharmaceutical product	Yes	Yes	Yes	No	No		1	1	1	1	1	-1	4		Neutral	Neutral	Agree	Strongly Agree
Agree	Pharmacist	Academia	No	NO	Drug registration	Drug regulatory affairs		1	-1	1	1	1	1	1	-1	-1	1		To undertake stability studies of the drug products	Deals with export of drug product.	Japan, Australia, US	I don`t know	I don`t know	I don`t know	Yes	No	No	I don`t know	Yes		1	-1	-1	0	1	-1	-1		Agree	Neutral	Agree	Strongly Agree
Agree	Pharmacist	Pharmacy	No	Yes	Drug registration	Drug regulatory affairs		1	1	1	3	1	1	1	1	1	5		Work with regulatory authorities to get the approval for drugس	Deals with detection, monitoring and prevention of adverse effect with pharmaceutical product.	US, Europe, Japan	I don`t know	Administrative information and prescribing information	I don`t know	No	No	No	Yes	No		1	1	1	1	1	1	6		Disagree	Disagree	Strongly Agree	Strongly Agree
Agree	Pharmacist	Drug store	No	NO	Drug registration	Drug regulatory affairs		1	1	1	3	0	1	1	1	1	4		To analyze the content of the active ingredient in the formulation	Deals with detection, monitoring and prevention of adverse effect with pharmaceutical product.	I don`t know	5	All CTD summaries	Quality of pharmaceutical product	Yes	No	No	No	Yes		1	0	1	1	1	1	5		Strongly Agree	Neutral	Strongly Agree	Strongly Agree
Agree	Pharmacist	Pharmacy	No	NO	Drug regulatory affairs	Drug registration		1	1	1	3	1	1	1	1	1	5		Work with regulatory authorities to get the approval for drugس	Deals with detection, monitoring and prevention of adverse effect with pharmaceutical product.	I don`t know	I don`t know	I don`t know	I don`t know	No	No	Yes	Yes	Yes		1	1	1	1	1	1	6		Strongly Agree	Strongly disagree	Strongly Agree	Strongly Agree
Agree	Pharmacist	Pharmacy	No	Yes	Drug registration	Drug regulatory affairs		1	1	1	3	1	1	1	1	1	5		Work with regulatory authorities to get the approval for drugس	Deals with detection, monitoring and prevention of adverse effect with pharmaceutical product.	US, Europe, Japan	3	Quality of pharmaceutical product	Clinical study	Yes	Yes	Yes	No	No		1	1	1	1	1	1	6		Neutral	Neutral	Agree	Strongly Agree
Agree	Pharmacy student (third, fourth or fifth academic year)	Pharmacy Student	No	NO	Drug registration	Drug regulatory affairs		1	1	1	3	1	1	1	0	-1	2		Work with regulatory authorities to get the approval for drugس	Deals with detection, monitoring and prevention of adverse effect with pharmaceutical product.	I don`t know	I don`t know	I don`t know	I don`t know	No	Yes	No	No	No		-1	0	0	1	0	1	1		Strongly disagree	Strongly disagree	Strongly Agree	Strongly Agree
Agree	Pharmacy student (first or second academic year)	Pharmacy Student	No	NO	Drug registration	Drug regulatory affairs		1	0	-1	0	1	1	1	-1	1	3		I don`t know	I don`t know	I don`t know	I don`t know	I don`t know	Clinical study	Yes	Yes	Yes	Yes	No		-1	1	-1	1	-1	1	0		Neutral	Agree	Neutral	Agree
Agree	Pharmacist	Academia	No	NO	Drug registration	Drug regulatory affairs		1	1	1	3	1	1	1	1	1	5		To analyze the content of the active ingredient in the formulation	Deals with detection, monitoring and prevention of adverse effect with pharmaceutical product.	I don`t know	I don`t know	I don`t know	I don`t know	No	No	No	No	No		1	0	0	1	0	1	3		Disagree	Neutral	Agree	Strongly Agree
Agree	Pharmacy student (third, fourth or fifth academic year)	Drug store	No	NO	Drug registration	Drug regulatory affairs		1	1	1	3	1	1	1	0	1	4		Work with regulatory authorities to get the approval for drugس	Deals with detection, monitoring and prevention of adverse effect with pharmaceutical product.	US, Europe, Japan	5	Administrative information and prescribing information	Quality of pharmaceutical product	Yes	No	No	No	No		1	1	1	1	1	1	6		Disagree	Disagree	Strongly Agree	Strongly Agree
Agree	Pharmacist	Pharmacy	No	NO	Drug registration	Drug regulatory affairs		1	1	1	3	1	1	1	1	1	5		Work with regulatory authorities to get the approval for drugس	Deals with detection, monitoring and prevention of adverse effect with pharmaceutical product.	US, Europe, Japan	4	Quality of pharmaceutical product	Administrative information and prescribing information	No	No	No	No	No		1	1	1	1	1	1	6		Neutral	Agree	Strongly Agree	Strongly Agree
Agree	Pharmacist	Pharmacy	No	NO	Drug registration	Drug regulatory affairs		1	1	1	3	0	0	1	0	0	1		Work with regulatory authorities to get the approval for drugس	Deals with detection, monitoring and prevention of adverse effect with pharmaceutical product.	Europe, Australia, US	3	I don`t know	I don`t know	No	No	No	No	No		-1	0	1	1	1	1	3		Disagree	Disagree	Strongly Agree	Agree
Agree	Pharmacist	Pharmacy	No	Yes	Drug registration	Drug regulatory affairs		1	1	1	3	1	1	1	1	1	5		Work with regulatory authorities to get the approval for drugس	Deals with detection, monitoring and prevention of adverse effect with pharmaceutical product.	US, Europe, Japan	5	All CTD summaries	Quality of pharmaceutical product	Yes	Yes	No	No	No		1	1	1	1	1	1	6		Disagree	Disagree	Strongly Agree	Strongly Agree
Agree	Pharmacy student (third, fourth or fifth academic year)	Pharmacy Student	No	NO	Drug registration	Drug regulatory affairs		1	1	1	3	1	1	1	1	1	5		To undertake stability studies of the drug products	Deals with detection, monitoring and prevention of adverse effect with pharmaceutical product.	I don`t know	I don`t know	I don`t know	I don`t know	No	No	Yes	No	Yes		1	1	0	1	0	1	4		Neutral	Neutral	Neutral	Strongly Agree
Agree	Pharmacist	Pharmacy	No	NO	Drug registration	Drug regulatory affairs		1	1	1	3	1	1	1	1	1	5		Work with regulatory authorities to get the approval for drugس	Deals with detection, monitoring and prevention of adverse effect with pharmaceutical product.	I don`t know	I don`t know	I don`t know	I don`t know	No	No	No	Yes	Yes		1	0	0	0	0	1	2		Agree	Neutral	Neutral	Strongly Agree
Agree	Pharmacist	Academia	No	NO	Drug registration	Drug regulatory affairs		1	1	1	3	1	1	1	1	1	5		Work with regulatory authorities to get the approval for drugس	Deals with detection, monitoring and prevention of adverse effect with pharmaceutical product.	I don`t know	I don`t know	I don`t know	I don`t know	I don`t know	I don`t know	I don`t know	I don`t know	I don`t know		1	1	1	1	0	1	5		Disagree	Disagree	Agree	Agree
Agree	Pharmacy student (third, fourth or fifth academic year)	Academia	No	Yes	Drug registration	Drug regulatory affairs		1	1	1	3	1	1	1	1	1	5		Work with regulatory authorities to get the approval for drugس	Deals with detection, monitoring and prevention of adverse effect with pharmaceutical product.	US, Europe, Japan	5	All CTD summaries	Quality of pharmaceutical product	No	Yes	Yes	No	No		1	1	1	1	1	1	6		Strongly disagree	Strongly disagree	Strongly Agree	Strongly Agree
Agree	Pharmacist	Pharmacy	Yes	Yes	Drug registration	Drug regulatory affairs		1	1	1	3	1	1	1	1	-1	3		Work with regulatory authorities to get the approval for drugس	Deals with detection, monitoring and prevention of adverse effect with pharmaceutical product.	I don`t know	4	Quality of pharmaceutical product	Clinical study	No	Yes	No	No	No		-1	0	1	1	0	1	2		Neutral	Neutral	Neutral	Strongly Agree
Agree	Pharmacist	Drug store	No	Yes	Drug regulatory affairs	Drug regulatory affairs		1	1	1	3	1	1	1	1	1	5		Work with regulatory authorities to get the approval for drugس	I don`t know	I don`t know	3	I don`t know	I don`t know	Yes	No	No	Yes	Yes		0	0	0	0	0	0	0		Agree	Agree	Agree	Strongly Agree
Agree	Pharmacist	Academia	No	NO	Drug registration	Drug regulatory affairs		1	1	1	3	1	1	1	1	1	5		Work with regulatory authorities to get the approval for drugس	Deals with detection, monitoring and prevention of adverse effect with pharmaceutical product.	I don`t know	I don`t know	I don`t know	I don`t know	Yes	No	Yes	Yes	No		1	0	0	1	0	1	3		Strongly Agree	Strongly Agree	Agree	Strongly Agree
Agree	Pharmacist	Academia	No	NO	Drug regulatory affairs	Drug registration		1	1	1	3	-1	1	1	1	1	3		I don`t know	I don`t know	Europe, Australia, US	I don`t know	I don`t know	I don`t know	Yes	Yes	Yes	Yes	Yes		0	0	0	0	0	0	0		Neutral	Neutral	Neutral	Neutral
Agree	Pharmacist	Pharmacy	No	NO	Drug registration	Drug regulatory affairs		1	1	-1	1	1	1	1	-1	1	3		Work with regulatory authorities to get the approval for drugس	Deals with detection, monitoring and prevention of adverse effect with pharmaceutical product.	US, Europe, Japan	I don`t know	I don`t know	I don`t know	No	No	No	Yes	Yes		1	0	1	1	0	1	4		Disagree	Strongly disagree	Strongly Agree	Strongly Agree
Agree	Pharmacist	Industry	No	NO	Drug registration	Drug regulatory affairs		1	1	1	3	1	1	1	1	1	5		Work with regulatory authorities to get the approval for drugس	Deals with export of drug product.	US, Europe, Japan	3	Administrative information and prescribing information	All CTD summaries	Yes	No	Yes	Yes	Yes		1	1	1	1	1	1	6		Neutral	Agree	Disagree	Agree
Agree	Pharmacist	Pharmacy	No	Yes	Drug registration	Drug regulatory affairs		1	1	1	3	1	-1	1	0	1	2		Work with regulatory authorities to get the approval for drugس	Deals with detection, monitoring and prevention of adverse effect with pharmaceutical product.	I don`t know	5	All CTD summaries	Quality of pharmaceutical product	Yes	Yes	Yes	No	Yes		1	1	1	-1	0	1	3		Neutral	Agree	Neutral	Agree
Agree	Pharmacist	Industry	No	NO	Drug registration	Drug regulatory affairs		1	1	1	3	1	1	1	1	1	5		I don`t know	I don`t know	I don`t know	I don`t know	I don`t know	I don`t know	Yes	No	Yes	Yes	No		1	0	0	1	0	1	3		Disagree	Disagree	Strongly Agree	Strongly Agree
Agree	Pharmacist	Pharmacy	Yes	NO	Drug registration	Drug regulatory affairs		-1	1	1	1	1	-1	1	1	1	3		Work with regulatory authorities to get the approval for drugس	Deals with export of drug product.	US, Europe, Japan	3	I don`t know	I don`t know	Yes	Yes	I don`t know	No	No		1	-1	1	1	1	1	4		Neutral	Disagree	Agree	Neutral
Agree	Pharmacist	Academia	Yes	NO	Drug registration	Drug regulatory affairs		1	1	1	3	1	1	1	1	1	5		Work with regulatory authorities to get the approval for drugس	Deals with detection, monitoring and prevention of adverse effect with pharmaceutical product.	I don`t know	I don`t know	I don`t know	I don`t know	No	Yes	No	No	No		1	1	0	1	0	1	4		Disagree	Disagree	Strongly Agree	Strongly Agree
Agree	Pharmacist	Pharmacy	No	NO	Drug registration	Drug regulatory affairs		1	1	1	3	1	1	1	1	1	5		Work with regulatory authorities to get the approval for drugس	Deals with detection, monitoring and prevention of adverse effect with pharmaceutical product.	US, Europe, Japan	5	All CTD summaries	Quality of pharmaceutical product	Yes	No	No	No	No		1	1	1	1	1	1	6		Neutral	Neutral	Agree	Strongly Agree
Agree	Pharmacist	Drug store	No	Yes	Drug registration	Drug regulatory affairs		1	1	1	3	1	1	-1	-1	1	1		Work with regulatory authorities to get the approval for drugس	Deals with detection, monitoring and prevention of adverse effect with pharmaceutical product.	I don`t know	I don`t know	I don`t know	I don`t know	Yes	Yes	Yes	No	Yes		1	1	1	1	1	1	6		Neutral	Disagree	Agree	Strongly Agree
Agree	Pharmacist	Industry	No	Yes	Drug registration	Drug regulatory affairs		1	1	1	3	1	1	1	1	1	5		Work with regulatory authorities to get the approval for drugس	Deals with detection, monitoring and prevention of adverse effect with pharmaceutical product.	US, Europe, Japan	5	All CTD summaries	Quality of pharmaceutical product	Yes	Yes	Yes	No	No		1	1	1	1	1	1	6		Disagree	Disagree	Agree	Strongly Agree
Agree	Pharmacist	Pharmacy	No	NO	Drug registration	Drug regulatory affairs		-1	1	1	1	0	1	1	0	-1	1		To analyze the content of the active ingredient in the formulation	Deals with detection, monitoring and prevention of adverse effect with pharmaceutical product.	I don`t know	5	Administrative information and prescribing information	Administrative information and prescribing information	No	Yes	No	Yes	No		1	1	0	1	0	0	3		Neutral	Neutral	Strongly Agree	Strongly Agree
Agree	Pharmacy student (first or second academic year)	Pharmacy	Yes	NO	Drug regulatory affairs	Drug registration		1	1	1	3	-1	-1	1	1	-1	-1		Work with regulatory authorities to get the approval for drugس	Deals with export of drug product.	Europe, Australia, US	3	All CTD summaries	Quality of pharmaceutical product	Yes	No	Yes	No	I don`t know		1	-1	1	0	1	-1	1		Agree	Strongly Agree	Agree	Agree
Agree	Pharmacist	Academia	Yes	NO	Drug registration	Drug regulatory affairs		1	1	1	3	1	1	1	1	1	5		Work with regulatory authorities to get the approval for drugس	Deals with detection, monitoring and prevention of adverse effect with pharmaceutical product.	I don`t know	I don`t know	I don`t know	I don`t know	Yes	Yes	Yes	No	No		1	1	0	1	0	1	4		Disagree	Disagree	Disagree	Disagree
Agree	Pharmacist	Pharmacy	No	NO	Drug registration	Drug regulatory affairs		1	1	1	3	-1	1	1	1	1	3		To analyze the content of the active ingredient in the formulation	Deals with detection, monitoring and prevention of adverse effect with pharmaceutical product.	Europe, Australia, US	4	Administrative information and prescribing information	Quality of pharmaceutical product	Yes	Yes	Yes	Yes	Yes		1	1	1	1	1	1	6		Strongly Agree	Strongly Agree	Strongly Agree	Strongly Agree
Agree	Pharmacist	Pharmacy	No	NO	Drug registration	Drug regulatory affairs		1	1	1	3	1	1	1	1	1	5		Work with regulatory authorities to get the approval for drugس	Deals with detection, monitoring and prevention of adverse effect with pharmaceutical product.	I don`t know	I don`t know	I don`t know	I don`t know	No	Yes	Yes	No	No		1	1	0	0	0	1	3		Strongly disagree	Neutral	Strongly Agree	Strongly Agree
Agree	Pharmacist	Pharmacy	No	NO	Drug regulatory affairs	Drug regulatory affairs		0	0	1	1	1	1	1	1	1	5		Work with regulatory authorities to get the approval for drugس	I don`t know	US, Europe, India	I don`t know	I don`t know	I don`t know	No	No	No	Yes	Yes		1	0	0	1	0	1	3		Disagree	Disagree	Strongly Agree	Strongly Agree
Agree	Pharmacist	Drug store	No	NO	Drug registration	Drug regulatory affairs		1	1	1	3	1	1	1	1	1	5		Work with regulatory authorities to get the approval for drugس	Deals with detection, monitoring and prevention of adverse effect with pharmaceutical product.	US, Europe, India	I don`t know	I don`t know	I don`t know	Yes	No	Yes	No	Yes		-1	0	1	1	0	1	2		Disagree	Disagree	Strongly Agree	Strongly Agree
Agree	Pharmacist	Industry	No	Yes	Drug registration	Drug regulatory affairs		1	1	1	3	1	1	1	1	1	5		Work with regulatory authorities to get the approval for drugس	Deals with detection, monitoring and prevention of adverse effect with pharmaceutical product.	US, Europe, Japan	5	All CTD summaries	Quality of pharmaceutical product	Yes	Yes	Yes	No	No		1	1	-1	1	-1	1	2		Neutral	Agree	Agree	Agree
Agree	Pharmacy student (third, fourth or fifth academic year)	Industry	Yes	NO	Drug registration	Drug regulatory affairs		1	1	1	3	0	1	1	1	1	4		I don`t know	Deals with animal studies for pharmaceutical product.	I don`t know	I don`t know	I don`t know	I don`t know	Yes	Yes	Yes	Yes	Yes		1	1	1	1	0	1	5		Neutral	Neutral	Agree	Agree
Agree	Pharmacist	Pharmacy	No	Yes	Drug registration	Drug regulatory affairs		1	1	1	3	0	1	1	1	0	3		Work with regulatory authorities to get the approval for drugس	I don`t know	Europe, Australia, US	I don`t know	Quality of pharmaceutical product	I don`t know	Yes	Yes	No	No	No		1	0	0	1	0	1	3		Neutral	Neutral	Neutral	Neutral
Agree	Pharmacist	Pharmacy	No	NO	Drug registration	Drug regulatory affairs		1	1	1	3	1	1	1	0	0	3		I don`t know	Deals with manufacturing and packaging of pharmaceutical product	I don`t know	5	I don`t know	I don`t know	Yes	No	No	Yes	No		1	0	1	1	0	1	4		Strongly disagree	Strongly disagree	Strongly Agree	Strongly Agree
Agree	Pharmacist	Pharmacy	No	NO	Drug registration	Drug regulatory affairs		1	1	1	3	1	1	1	0	1	4		Work with regulatory authorities to get the approval for drugس	Deals with detection, monitoring and prevention of adverse effect with pharmaceutical product.	US, Europe, Japan	5	All CTD summaries	Non clinical Study	No	Yes	Yes	No	Yes		0	1	1	1	0	1	4		Disagree	Strongly disagree	Strongly Agree	Agree
Agree	Pharmacy student (third, fourth or fifth academic year)	Pharmacy Student	No	NO	Drug registration	Drug regulatory affairs		0	1	1	2	0	0	1	0	0	1		I don`t know	Deals with detection, monitoring and prevention of adverse effect with pharmaceutical product.	US, Europe, Japan	5	All CTD summaries	Quality of pharmaceutical product	No	No	No	No	Yes		0	1	1	1	0	1	4		Strongly disagree	Neutral	Agree	Strongly Agree
Agree	Pharmacist	Pharmacy	No	NO	Drug regulatory affairs	Drug registration		1	-1	1	1	1	1	1	1	1	5		Work with regulatory authorities to get the approval for drugس	Deals with detection, monitoring and prevention of adverse effect with pharmaceutical product.	US, Europe, Japan	3	I don`t know	I don`t know	Yes	No	No	Yes	No		1	1	1	1	0	1	5		Neutral	Disagree	Strongly Agree	Strongly Agree
Agree	Pharmacy student (first or second academic year)	Pharmacy Student	No	NO	Drug registration	Drug regulatory affairs		1	1	1	3	1	1	1	1	1	5		To analyze the content of the active ingredient in the formulation	Deals with animal studies for pharmaceutical product.	US, Europe, India	I don`t know	I don`t know	I don`t know	No	Yes	Yes	No	Yes		0	0	0	0	0	0	0		Neutral	Disagree	Strongly disagree	Strongly disagree
Agree	Pharmacy student (third, fourth or fifth academic year)	Pharmacy Student	No	NO	Drug registration	Drug regulatory affairs		1	1	1	3	1	1	1	1	1	5		To analyze the content of the active ingredient in the formulation	Deals with animal studies for pharmaceutical product.	US, Europe, India	2	All CTD summaries	Administrative information and prescribing information	Yes	Yes	Yes	Yes	Yes		-1	1	1	1	1	-1	2		Strongly Agree	Agree	Strongly Agree	Strongly Agree
Agree	Pharmacy student (third, fourth or fifth academic year)	Pharmacy Student	No	NO	Drug registration	Drug regulatory affairs		0	1	1	2	0	0	1	1	1	3		To analyze the content of the active ingredient in the formulation	Deals with export of drug product.	I don`t know	I don`t know	I don`t know	I don`t know	No	No	No	No	Yes		1	0	0	1	0	1	3		Neutral	Agree	Agree	Strongly Agree
Agree	Pharmacy student (third, fourth or fifth academic year)	Pharmacy Student	No	NO	Drug regulatory affairs	Drug registration		1	1	1	3	1	-1	1	1	1	3		Work with regulatory authorities to get the approval for drugس	Deals with detection, monitoring and prevention of adverse effect with pharmaceutical product.	I don`t know	I don`t know	I don`t know	I don`t know	No	Yes	No	No	No		0	0	0	0	0	0	0		Disagree	Neutral	Strongly Agree	Strongly Agree
Agree	Pharmacy student (third, fourth or fifth academic year)	Pharmacy Student	Yes	Yes	Drug registration	Drug registration		1	1	1	3	1	1	1	1	1	5		Work with regulatory authorities to get the approval for drugس	I don`t know	US, Europe, Japan	I don`t know	I don`t know	I don`t know	Yes	Yes	Yes	No	No		1	1	1	1	1	1	6		Agree	Agree	Agree	Agree
Agree	Pharmacy student (third, fourth or fifth academic year)	Pharmacy Student	No	NO	Drug registration	Drug regulatory affairs		1	1	1	3	1	1	1	1	1	5		I don`t know	I don`t know	I don`t know	I don`t know	I don`t know	I don`t know	Yes	No	No	Yes	Yes		1	0	0	1	0	1	3		Neutral	Neutral	Agree	Strongly Agree
Agree	Pharmacy student (third, fourth or fifth academic year)	Pharmacy	No	NO	Drug registration	Drug registration		1	1	1	3	1	1	1	1	1	5		I don`t know	I don`t know	I don`t know	I don`t know	I don`t know	I don`t know	I don`t know	I don`t know	I don`t know	I don`t know	I don`t know		1	0	0	1	0	0	2		Neutral	Neutral	Neutral	Neutral
Agree	Pharmacy student (third, fourth or fifth academic year)	Pharmacy Student	No	NO	Drug regulatory affairs	Drug registration		-1	-1	1	-1	1	1	1	1	0	4		I don`t know	I don`t know	I don`t know	6	I don`t know	I don`t know	I don`t know	I don`t know	I don`t know	I don`t know	I don`t know		0	0	0	0	0	0	0		Neutral	Disagree	Strongly Agree	Strongly Agree
Agree	Pharmacy student (third, fourth or fifth academic year)	Academia	No	NO	Drug registration	Drug registration		0	0	0	0	0	0	1	1	1	3		To analyze the content of the active ingredient in the formulation	Deals with detection, monitoring and prevention of adverse effect with pharmaceutical product.	Japan, Australia, US	4	All CTD summaries	I don`t know	I don`t know	I don`t know	I don`t know	I don`t know	I don`t know		1	1	1	-1	-1	-1	0		Disagree	Agree	Agree	Agree
Agree	Pharmacy student (third, fourth or fifth academic year)	Pharmacy Student	No	NO	Drug registration	Drug regulatory affairs		1	1	1	3	0	1	1	0	1	3		I don`t know	I don`t know	I don`t know	3	I don`t know	I don`t know	I don`t know	I don`t know	I don`t know	I don`t know	I don`t know		0	0	0	0	0	0	0		Strongly Agree	Strongly Agree	Strongly Agree	Strongly Agree
Agree	Pharmacy student (third, fourth or fifth academic year)	Pharmacy Student	No	NO	Drug registration	Drug regulatory affairs		1	1	1	3	1	1	-1	-1	-1	-1		To analyze the content of the active ingredient in the formulation	Deals with export of drug product.	US, Europe, India	4	Non clinical Study	All CTD summaries	No	Yes	Yes	Yes	No		1	1	-1	1	1	1	4		Agree	Neutral	Neutral	Agree
Agree	Pharmacy student (third, fourth or fifth academic year)	Pharmacy Student	No	NO	Drug regulatory affairs	Drug registration		-1	1	1	1	1	1	1	-1	-1	1		Work with regulatory authorities to get the approval for drugس	Deals with detection, monitoring and prevention of adverse effect with pharmaceutical product.	US, Europe, Japan	I don`t know	I don`t know	I don`t know	Yes	No	No	Yes	Yes		1	0	0	1	0	1	3		Agree	Agree	Agree	Agree
Agree	Pharmacy student (third, fourth or fifth academic year)	Pharmacy Student	No	Yes	Drug regulatory affairs	Drug registration		1	1	1	3	1	1	1	1	1	5		I don`t know	I don`t know	I don`t know	3	Non clinical Study	All CTD summaries	Yes	Yes	Yes	No	No		0	0	0	0	0	0	0		Agree	Neutral	Neutral	Neutral
Agree	Pharmacy student (third, fourth or fifth academic year)	Pharmacy Student	No	NO	Drug registration	Drug regulatory affairs		1	1	1	3	1	1	1	1	1	5		I don`t know	I don`t know	I don`t know	I don`t know	I don`t know	I don`t know	Yes	No	Yes	Yes	No		0	1	-1	1	-1	1	1		Neutral	Agree	Strongly Agree	Agree
Agree	Pharmacy student (third, fourth or fifth academic year)	Pharmacy Student	No	NO	Drug registration	Drug regulatory affairs		1	1	1	3	1	1	1	1	1	5		To analyze the content of the active ingredient in the formulation	Deals with detection, monitoring and prevention of adverse effect with pharmaceutical product.	I don`t know	I don`t know	I don`t know	I don`t know	No	Yes	No	No	Yes		1	1	0	1	0	1	4		Neutral	Neutral	Neutral	Neutral
Agree	Pharmacy student (third, fourth or fifth academic year)	Pharmacy Student	No	NO	Drug regulatory affairs	Drug registration		0	0	0	0	0	0	0	0	0	0		I don`t know	I don`t know	I don`t know	I don`t know	I don`t know	I don`t know	I don`t know	I don`t know	I don`t know	I don`t know	I don`t know		0	0	0	0	0	0	0		Disagree	Strongly disagree	Strongly Agree	Strongly Agree
Agree	Pharmacist	Drug store	No	Yes	Drug registration	Drug regulatory affairs		1	1	1	3	1	1	1	1	1	5		Work with regulatory authorities to get the approval for drugس	Deals with detection, monitoring and prevention of adverse effect with pharmaceutical product.	US, Europe, Japan	4	Quality of pharmaceutical product	Non clinical Study	Yes	Yes	Yes	Yes	No		1	1	1	1	1	1	6		Strongly disagree	Strongly disagree	Strongly Agree	Strongly Agree
Agree	Pharmacist	Industry	Yes	Yes	Drug registration	Drug regulatory affairs		-1	-1	1	-1	1	1	1	1	1	5		Work with regulatory authorities to get the approval for drugس	Deals with detection, monitoring and prevention of adverse effect with pharmaceutical product.	US, Europe, Japan	5	All CTD summaries	Quality of pharmaceutical product	Yes	No	Yes	No	No		0	1	1	1	0	1	4		Neutral	Neutral	Neutral	Neutral
Agree	Pharmacist	Academia	No	NO	Drug regulatory affairs	Drug regulatory affairs		1	1	1	3	1	1	1	1	1	5		To undertake stability studies of the drug products	Deals with detection, monitoring and prevention of adverse effect with pharmaceutical product.	US, Europe, Japan	5	All CTD summaries	Clinical study	Yes	Yes	Yes	No	No		1	1	-1	1	1	1	4		Agree	Strongly Agree	Strongly Agree	Neutral
Agree	Pharmacy student (third, fourth or fifth academic year)	Pharmacy Student	No	NO	Drug regulatory affairs	Drug regulatory affairs		1	1	1	3	1	0	1	0	0	2		Work with regulatory authorities to get the approval for drugس	Deals with detection, monitoring and prevention of adverse effect with pharmaceutical product.	I don`t know	I don`t know	Administrative information and prescribing information	I don`t know	No	No	No	No	Yes		-1	1	0	1	1	1	3		Disagree	Neutral	Neutral	Strongly Agree
Agree	Pharmacist	Pharmacy	No	Yes	Drug registration	Drug regulatory affairs		1	1	1	3	1	1	1	1	1	5		Work with regulatory authorities to get the approval for drugس	Deals with detection, monitoring and prevention of adverse effect with pharmaceutical product.	I don`t know	I don`t know	I don`t know	I don`t know	No	Yes	Yes	No	No		1	1	0	-1	0	1	2		Disagree	Strongly disagree	Strongly Agree	Strongly Agree
Agree	Pharmacist	Academia	Yes	Yes	Drug registration	Drug regulatory affairs		1	1	1	3	1	1	1	1	1	5		Work with regulatory authorities to get the approval for drugس	Deals with detection, monitoring and prevention of adverse effect with pharmaceutical product.	US, Europe, Japan	4	All CTD summaries	Quality of pharmaceutical product	Yes	Yes	Yes	No	Yes		1	1	0	1	1	1	5		Disagree	Disagree	Strongly Agree	Strongly Agree
Agree	Pharmacist	Academia	No	NO	Drug registration	Drug regulatory affairs		-1	1	1	1	1	1	1	1	1	5		Work with regulatory authorities to get the approval for drugس	Deals with detection, monitoring and prevention of adverse effect with pharmaceutical product.	I don`t know	I don`t know	I don`t know	I don`t know	Yes	No	Yes	Yes	Yes		1	1	0	1	0	1	4		Disagree	Disagree	Strongly Agree	Strongly Agree
Agree	Pharmacist	Pharmacy	No	NO	Drug registration	Drug regulatory affairs		1	1	1	3	1	1	1	1	0	4		Work with regulatory authorities to get the approval for drugس	Deals with detection, monitoring and prevention of adverse effect with pharmaceutical product.	I don`t know	I don`t know	I don`t know	I don`t know	Yes	No	No	Yes	Yes		1	0	0	1	1	1	4		Disagree	Neutral	Strongly Agree	Strongly Agree
Agree	Pharmacist	Industry	No	NO	Drug regulatory affairs	Drug registration		0	0	0	0	0	0	0	0	0	0		I don`t know	I don`t know	I don`t know	I don`t know	I don`t know	I don`t know	I don`t know	I don`t know	I don`t know	I don`t know	I don`t know		0	0	0	0	0	0	0		Strongly Agree	Strongly disagree	Strongly Agree	Strongly Agree
Agree	Pharmacist	Academia	No	Yes	Drug registration	Drug regulatory affairs		1	1	1	3	1	1	1	1	0	4		Work with regulatory authorities to get the approval for drugس	Deals with detection, monitoring and prevention of adverse effect with pharmaceutical product.	I don`t know	I don`t know	I don`t know	I don`t know	Yes	Yes	Yes	No	Yes		1	1	1	1	0	1	5		Strongly disagree	Strongly disagree	Strongly Agree	Strongly Agree
Agree	Pharmacist	Academia	No	Yes	Drug registration	Drug regulatory affairs		1	1	1	3	1	1	1	1	1	5		Work with regulatory authorities to get the approval for drugس	Deals with detection, monitoring and prevention of adverse effect with pharmaceutical product.	US, Europe, Japan	I don`t know	I don`t know	I don`t know	Yes	No	Yes	No	Yes		1	0	0	1	0	1	3		Strongly Agree	Agree	Agree	Neutral
Agree	Pharmacy student (third, fourth or fifth academic year)	Pharmacy Student	No	NO	Drug registration	Drug regulatory affairs		1	1	1	3	1	1	1	1	0	4		I don`t know	I don`t know	I don`t know	I don`t know	I don`t know	I don`t know	I don`t know	Yes	I don`t know	I don`t know	I don`t know		1	1	0	1	0	1	4		Neutral	Disagree	Agree	Agree
Agree	Pharmacist	Academia	No	Yes	Drug regulatory affairs	Drug registration		1	1	1	3	1	1	1	1	1	5		To analyze the content of the active ingredient in the formulation	Deals with detection, monitoring and prevention of adverse effect with pharmaceutical product.	I don`t know	I don`t know	I don`t know	I don`t know	I don`t know	I don`t know	I don`t know	I don`t know	I don`t know		0	0	0	0	0	0	0		Strongly disagree	Strongly disagree	Strongly Agree	Strongly Agree
Agree	Pharmacist	Academia	No	NO	Drug registration	Drug regulatory affairs		1	1	0	2	1	1	1	0	-1	2		Work with regulatory authorities to get the approval for drugس	I don`t know	I don`t know	I don`t know	I don`t know	I don`t know	No	No	No	No	No		1	0	0	1	0	1	3		Disagree	Neutral	Neutral	Agree
Agree	Pharmacy student (third, fourth or fifth academic year)	Pharmacy Student	No	NO	Drug registration	Drug regulatory affairs		1	1	1	3	0	-1	1	1	1	2		Work with regulatory authorities to get the approval for drugس	Deals with detection, monitoring and prevention of adverse effect with pharmaceutical product.	I don`t know	I don`t know	I don`t know	I don`t know	Yes	No	No	No	No		1	1	0	1	0	1	4		Strongly disagree	Strongly disagree	Strongly Agree	Strongly Agree
Agree	Pharmacist	Pharmacy	Yes	Yes	Drug regulatory affairs	Drug regulatory affairs		1	1	1	3	1	1	1	1	1	5		Work with regulatory authorities to get the approval for drugس	Deals with detection, monitoring and prevention of adverse effect with pharmaceutical product.	Europe, Australia, US	5	Administrative information and prescribing information	Quality of pharmaceutical product	Yes	Yes	No	I don`t know	No		1	1	1	1	1	1	6		Disagree	Neutral	Agree	Strongly Agree
Agree	Pharmacy student (third, fourth or fifth academic year)	Pharmacy Student	No	NO	Drug registration	Drug regulatory affairs		0	1	1	2	1	-1	1	1	1	3		I don`t know	I don`t know	I don`t know	I don`t know	I don`t know	I don`t know	Yes	Yes	Yes	Yes	Yes		1	1	0	1	0	0	3		Neutral	Agree	Neutral	Agree
Agree	Pharmacy student (third, fourth or fifth academic year)	Pharmacy Student	Yes	Yes	Drug registration	Drug registration		1	1	-1	1	1	1	1	1	1	5		To analyze the content of the active ingredient in the formulation	Deals with export of drug product.	Japan, Australia, US	4	Administrative information and prescribing information	Administrative information and prescribing information	Yes	Yes	Yes	Yes	Yes		1	1	1	1	1	1	6		Strongly Agree	Strongly Agree	Strongly Agree	Strongly Agree
Agree	Pharmacist	Drug store	No	NO	Drug registration	Drug regulatory affairs		1	1	1	3	1	1	1	1	1	5		Work with regulatory authorities to get the approval for drugس	I don`t know	I don`t know	I don`t know	I don`t know	I don`t know	Yes	No	No	Yes	Yes		1	0	0	1	0	1	3		Disagree	Disagree	Strongly Agree	Strongly Agree
Agree	Pharmacy student (third, fourth or fifth academic year)	Pharmacy Student	No	NO	Drug regulatory affairs	Drug registration		1	1	1	3	1	1	0	0	-1	1		Work with regulatory authorities to get the approval for drugس	Deals with detection, monitoring and prevention of adverse effect with pharmaceutical product.	I don`t know	3	Quality of pharmaceutical product	I don`t know	No	I don`t know	Yes	No	No		1	-1	0	1	1	1	3		Neutral	Strongly Agree	Neutral	Strongly Agree
Agree	Pharmacist	Pharmacy	No	NO	Drug registration	Drug regulatory affairs		1	1	1	3	1	1	1	1	1	5		Work with regulatory authorities to get the approval for drugس	Deals with detection, monitoring and prevention of adverse effect with pharmaceutical product.	I don`t know	I don`t know	I don`t know	I don`t know	Yes	No	No	Yes	Yes		1	1	1	1	0	1	5		Disagree	Disagree	Strongly Agree	Strongly Agree
Agree	Pharmacist	Pharmacy	No	NO	Drug registration	Drug regulatory affairs		1	1	1	3	1	1	1	1	1	5		Work with regulatory authorities to get the approval for drugس	Deals with export of drug product.	I don`t know	I don`t know	Administrative information and prescribing information	Quality of pharmaceutical product	No	Yes	Yes	Yes	Yes		1	1	1	1	0	1	5		Strongly Agree	Strongly Agree	Agree	Strongly Agree
Agree	Pharmacist	Industry	No	NO	Drug registration	Drug regulatory affairs		1	1	1	3	1	1	1	0	0	3		Work with regulatory authorities to get the approval for drugس	Deals with detection, monitoring and prevention of adverse effect with pharmaceutical product.	I don`t know	I don`t know	I don`t know	I don`t know	No	No	No	No	Yes		1	0	0	1	0	1	3		Agree	Neutral	Neutral	Neutral
Agree	Pharmacist	Pharmacy	No	NO	Drug registration	Drug regulatory affairs		1	1	1	3	1	1	1	1	1	5		Work with regulatory authorities to get the approval for drugس	Deals with detection, monitoring and prevention of adverse effect with pharmaceutical product.	US, Europe, Japan	4	All CTD summaries	Quality of pharmaceutical product	No	No	No	Yes	No		1	1	1	1	1	1	6		Disagree	Disagree	Strongly Agree	Strongly Agree
Agree	Pharmacist	Pharmacy	No	NO	Drug registration	Drug regulatory affairs		1	1	1	3	1	1	1	-1	1	3		Work with regulatory authorities to get the approval for drugس	Deals with detection, monitoring and prevention of adverse effect with pharmaceutical product.	US, Europe, India	5	Quality of pharmaceutical product	Clinical study	Yes	I don`t know	I don`t know	Yes	Yes		1	1	1	1	1	1	6		Neutral	Neutral	Neutral	Neutral
Agree	Pharmacy student (third, fourth or fifth academic year)	Pharmacy Student	No	Yes	Drug registration	Drug regulatory affairs		1	1	1	3	1	1	1	1	1	5		Work with regulatory authorities to get the approval for drugس	Deals with detection, monitoring and prevention of adverse effect with pharmaceutical product.	US, Europe, Japan	5	All CTD summaries	Quality of pharmaceutical product	Yes	Yes	No	Yes	No		0	1	1	1	1	1	5		Neutral	Disagree	Agree	Strongly Agree
Agree	Pharmacist	Pharmacy	No	NO	Drug registration	Drug regulatory affairs		1	1	1	3	1	1	1	1	1	5		Work with regulatory authorities to get the approval for drugس	Deals with detection, monitoring and prevention of adverse effect with pharmaceutical product.	I don`t know	I don`t know	I don`t know	I don`t know	I don`t know	I don`t know	I don`t know	I don`t know	I don`t know		0	0	0	1	0	0	1		Strongly Agree	Strongly Agree	Strongly Agree	Strongly Agree
Agree	Pharmacy student (third, fourth or fifth academic year)	Pharmacy Student	Yes	Yes	Drug registration	Drug regulatory affairs		1	1	1	3	0	1	1	0	0	2		Work with regulatory authorities to get the approval for drugس	Deals with detection, monitoring and prevention of adverse effect with pharmaceutical product.	I don`t know	I don`t know	I don`t know	I don`t know	No	Yes	No	No	No		1	0	0	1	0	1	3		Neutral	Disagree	Agree	Strongly Agree
Agree	Pharmacy student (third, fourth or fifth academic year)	Pharmacy Student	No	Yes	Drug registration	Drug regulatory affairs		1	1	-1	1	1	1	1	1	1	5		To analyze the content of the active ingredient in the formulation	Deals with export of drug product.	I don`t know	3	Quality of pharmaceutical product	All CTD summaries	Yes	Yes	Yes	Yes	Yes		1	1	1	1	1	1	6		Agree	Agree	Agree	Neutral
Agree	Pharmacist	Academia	No	NO	Drug registration	Drug regulatory affairs		1	1	1	3	1	1	1	1	1	5		Work with regulatory authorities to get the approval for drugس	Deals with detection, monitoring and prevention of adverse effect with pharmaceutical product.	US, Europe, Japan	5	Quality of pharmaceutical product	Quality of pharmaceutical product	I don`t know	I don`t know	I don`t know	I don`t know	Yes		1	1	1	1	1	1	6		Strongly disagree	Strongly disagree	Strongly Agree	Strongly Agree
Agree	Pharmacist	Academia	No	NO	Drug registration	Drug regulatory affairs		1	1	1	3	1	1	1	1	1	5		Work with regulatory authorities to get the approval for drugس	Deals with detection, monitoring and prevention of adverse effect with pharmaceutical product.	US, Europe, India	5	All CTD summaries	Quality of pharmaceutical product	Yes	I don`t know	I don`t know	I don`t know	I don`t know		-1	1	1	1	0	1	3		Strongly disagree	Strongly disagree	Strongly Agree	Strongly Agree
Agree	Pharmacist	Academia	No	NO	Drug registration	Drug regulatory affairs		1	1	1	3	1	1	1	1	1	5		Work with regulatory authorities to get the approval for drugس	Deals with detection, monitoring and prevention of adverse effect with pharmaceutical product.	I don`t know	I don`t know	I don`t know	I don`t know	Yes	No	Yes	Yes	Yes		1	1	0	1	0	1	4		Disagree	Neutral	Agree	Strongly Agree
Agree	Pharmacy student (third, fourth or fifth academic year)	Pharmacy Student	No	Yes	Drug registration	Drug regulatory affairs		1	1	1	3	1	0	1	0	1	3		Work with regulatory authorities to get the approval for drugس	Deals with detection, monitoring and prevention of adverse effect with pharmaceutical product.	I don`t know	I don`t know	I don`t know	I don`t know	Yes	No	No	Yes	No		1	0	0	1	0	1	3		Neutral	Neutral	Neutral	Strongly Agree
Agree	Pharmacy student (third, fourth or fifth academic year)	Pharmacy Student	No	NO	Drug registration	Drug regulatory affairs		1	1	1	3	1	0	0	0	1	2		Work with regulatory authorities to get the approval for drugس	I don`t know	I don`t know	5	All CTD summaries	Quality of pharmaceutical product	No	Yes	No	I don`t know	I don`t know		0	0	1	1	0	1	3		Neutral	Neutral	Agree	Agree
Agree	Pharmacist	Academia	No	NO	Drug registration	Drug regulatory affairs		1	1	1	3	1	1	1	1	1	5		Work with regulatory authorities to get the approval for drugس	I don`t know	I don`t know	I don`t know	I don`t know	I don`t know	I don`t know	I don`t know	I don`t know	Yes	I don`t know		1	0	0	1	0	1	3		Agree	Neutral	Agree	Agree
Agree	Pharmacy student (third, fourth or fifth academic year)	Academia	No	Yes	Drug registration	Drug regulatory affairs		1	1	1	3	1	1	1	1	1	5		Work with regulatory authorities to get the approval for drugس	Deals with detection, monitoring and prevention of adverse effect with pharmaceutical product.	US, Europe, Japan	5	All CTD summaries	Quality of pharmaceutical product	No	Yes	No	No	No		1	1	1	1	1	1	6		Strongly disagree	Strongly disagree	Strongly Agree	Strongly Agree
Agree	Pharmacy student (third, fourth or fifth academic year)	Pharmacy Student	No	NO	Drug registration	Drug regulatory affairs		0	1	1	2	1	1	1	1	1	5		Work with regulatory authorities to get the approval for drugس	Deals with detection, monitoring and prevention of adverse effect with pharmaceutical product.	I don`t know	I don`t know	I don`t know	I don`t know	Yes	Yes	Yes	Yes	I don`t know		1	0	0	1	0	1	3		Agree	Neutral	Neutral	Agree
Agree	Pharmacy student (third, fourth or fifth academic year)	Pharmacy Student	Yes	NO	Drug registration	Drug registration		1	1	1	3	-1	-1	1	1	1	1		To analyze the content of the active ingredient in the formulation	I don`t know	Europe, Australia, US	2	I don`t know	I don`t know	No	No	No	Yes	Yes		1	1	1	1	1	1	6		Disagree	Disagree	Disagree	Disagree
Agree	Pharmacy student (third, fourth or fifth academic year)	Pharmacy Student	No	NO	Drug registration	Drug regulatory affairs		1	1	1	3	1	1	1	1	1	5		To supervise the production of the formulation	Deals with detection, monitoring and prevention of adverse effect with pharmaceutical product.	I don`t know	I don`t know	I don`t know	I don`t know	Yes	Yes	Yes	Yes	Yes		0	0	0	0	0	0	0		Strongly Agree	Agree	Agree	Neutral
Agree	Pharmacist	Academia	No	NO	Drug registration	Drug regulatory affairs		1	1	1	3	1	0	0	1	0	2		Work with regulatory authorities to get the approval for drugس	I don`t know	I don`t know	I don`t know	I don`t know	I don`t know	No	No	No	No	Yes		1	1	0	1	0	1	4		Neutral	Neutral	Agree	Strongly Agree
Agree	Pharmacy student (third, fourth or fifth academic year)	Pharmacy Student	No	Yes	Drug registration	Drug regulatory affairs		1	-1	1	1	0	1	1	-1	0	1		Work with regulatory authorities to get the approval for drugس	Deals with animal studies for pharmaceutical product.	US, Europe, Japan	I don`t know	I don`t know	I don`t know	No	Yes	No	No	No		1	0	1	1	1	1	5		Strongly Agree	Disagree	Strongly Agree	Strongly Agree
Agree	Pharmacist	Pharmacy	Yes	Yes	Drug registration	Drug regulatory affairs		1	1	1	3	1	1	1	1	0	4		Work with regulatory authorities to get the approval for drugس	Deals with detection, monitoring and prevention of adverse effect with pharmaceutical product.	I don`t know	I don`t know	I don`t know	I don`t know	Yes	Yes	Yes	No	No		1	1	1	1	1	1	6		Disagree	Disagree	Agree	Agree
Agree	Pharmacist	Academia	No	NO	Drug registration	Drug regulatory affairs		1	1	1	3	1	1	1	1	1	5		Work with regulatory authorities to get the approval for drugس	Deals with animal studies for pharmaceutical product.	I don`t know	I don`t know	I don`t know	I don`t know	No	No	No	Yes	No		1	1	1	1	0	1	5		Disagree	Neutral	Agree	Strongly Agree
Agree	Pharmacist	Pharmacy	Yes	Yes	Drug regulatory affairs	Drug registration		1	1	1	3	1	1	1	0	1	4		To undertake stability studies of the drug products	Deals with detection, monitoring and prevention of adverse effect with pharmaceutical product.	I don`t know	3	I don`t know	I don`t know	Yes	Yes	Yes	No	No		1	1	1	1	0	1	5		Strongly Agree	Agree	Neutral	Agree
Agree	Pharmacist	Pharmacy	No	NO	Drug registration	Drug regulatory affairs		0	0	0	0	0	0	1	0	0	1		I don`t know	I don`t know	I don`t know	I don`t know	I don`t know	I don`t know	I don`t know	I don`t know	I don`t know	I don`t know	I don`t know		0	0	0	0	0	0	0		Disagree	Disagree	Agree	Strongly Agree
Agree	Pharmacist	Pharmacy	No	NO	Drug registration	Drug regulatory affairs		1	1	0	2	0	0	1	1	1	3		Work with regulatory authorities to get the approval for drugس	Deals with export of drug product.	US, Europe, Japan	5	Quality of pharmaceutical product	Non clinical Study	No	No	No	Yes	Yes		0	1	0	1	0	1	3		Agree	Agree	Agree	Agree
Agree	Pharmacist	Pharmacy	No	NO	Drug regulatory affairs	Drug registration		1	1	1	3	-1	1	1	1	1	3		To undertake stability studies of the drug products	Deals with animal studies for pharmaceutical product.	US, Europe, Japan	4	Non clinical Study	Administrative information and prescribing information	Yes	Yes	No	Yes	Yes		1	-1	1	1	1	1	4		Strongly Agree	Agree	Strongly Agree	Strongly Agree
Agree	Pharmacist	Pharmacy	No	NO	Drug registration	Drug registration		1	-1	1	1	1	-1	1	1	1	3		Work with regulatory authorities to get the approval for drugس	Deals with detection, monitoring and prevention of adverse effect with pharmaceutical product.	I don`t know	I don`t know	I don`t know	I don`t know	Yes	Yes	No	Yes	Yes		-1	-1	-1	-1	-1	-1	-6		Agree	Agree	Strongly Agree	Agree
Agree	Pharmacist	Drug store	Yes	Yes	Drug registration	Drug regulatory affairs		1	1	1	3	1	1	1	1	1	5		Work with regulatory authorities to get the approval for drugس	Deals with detection, monitoring and prevention of adverse effect with pharmaceutical product.	US, Europe, Japan	5	All CTD summaries	Quality of pharmaceutical product	Yes	Yes	Yes	No	No		1	1	1	1	1	1	6		Neutral	Disagree	Agree	Agree
Agree	Pharmacist	Academia	No	NO	Drug registration	Drug regulatory affairs		1	1	1	3	1	1	1	1	1	5		I don`t know	I don`t know	I don`t know	I don`t know	I don`t know	I don`t know	Yes	No	No	Yes	Yes		1	0	0	1	0	1	3		Agree	Neutral	Agree	Strongly Agree
Agree	Pharmacist	Pharmacy	Yes	Yes	Drug registration	Drug registration		1	1	1	3	0	1	1	1	1	4		To supervise the production of the formulation	Deals with animal studies for pharmaceutical product.	US, Europe, India	6	Quality of pharmaceutical product	Quality of pharmaceutical product	Yes	No	Yes	No	Yes		1	1	1	1	1	1	6		Strongly Agree	Strongly Agree	Strongly Agree	Strongly Agree
Agree	Pharmacist	Academia	No	NO	Drug registration	Drug regulatory affairs		1	1	1	3	1	1	1	0	1	4		Work with regulatory authorities to get the approval for drugس	Deals with detection, monitoring and prevention of adverse effect with pharmaceutical product.	US, Europe, Japan	5	All CTD summaries	Quality of pharmaceutical product	Yes	No	No	No	No		1	-1	1	1	1	1	4		Neutral	Agree	Disagree	Agree
Agree	Pharmacist	Academia	No	NO	Drug regulatory affairs	Drug registration		1	1	1	3	0	1	0	0	1	2		Work with regulatory authorities to get the approval for drugس	I don`t know	I don`t know	I don`t know	Quality of pharmaceutical product	All CTD summaries	No	Yes	No	No	Yes		1	-1	0	-1	-1	1	-1		Neutral	Neutral	Neutral	Strongly Agree
Agree	Pharmacist	Academia	No	NO	Drug regulatory affairs	Drug registration		1	1	1	3	1	1	1	1	1	5		To analyze the content of the active ingredient in the formulation	Deals with animal studies for pharmaceutical product.	I don`t know	2	Quality of pharmaceutical product	Non clinical Study	Yes	Yes	Yes	Yes	Yes		0	-1	-1	-1	-1	-1	-5		Agree	Agree	Agree	Agree
Agree	Pharmacist	Academia	No	NO	Drug regulatory affairs	Drug registration		0	0	0	0	1	1	1	1	1	5		I don`t know	I don`t know	I don`t know	I don`t know	I don`t know	I don`t know	No	No	No	No	Yes		0	0	0	0	0	0	0		Disagree	Disagree	Agree	Agree
Agree	Pharmacist	Academia	No	NO	Drug registration	Drug regulatory affairs		1	1	1	3	1	1	1	1	1	5		Work with regulatory authorities to get the approval for drugس	Deals with export of drug product.	I don`t know	I don`t know	I don`t know	I don`t know	No	Yes	Yes	No	Yes		1	1	1	-1	1	1	4		Strongly Agree	Strongly Agree	Agree	Strongly Agree
Agree	Pharmacist	Academia	No	NO	Drug registration	Drug regulatory affairs		1	1	1	3	1	1	1	1	1	5		Work with regulatory authorities to get the approval for drugس	Deals with detection, monitoring and prevention of adverse effect with pharmaceutical product.	US, Europe, India	4	Administrative information and prescribing information	Clinical study	Yes	No	No	Yes	No		1	-1	1	1	1	1	4		Disagree	Neutral	Strongly Agree	Strongly Agree
Agree	Pharmacist	Academia	No	NO	Drug registration	Drug regulatory affairs		1	1	1	3	1	1	1	1	1	5		To supervise the production of the formulation	Deals with manufacturing and packaging of pharmaceutical product	US, Europe, Japan	I don`t know	I don`t know	I don`t know	No	No	No	No	No		1	0	0	0	0	0	1		Strongly Agree	Strongly Agree	Strongly Agree	Neutral
Agree	Pharmacist	Academia	No	Yes	Drug registration	Drug regulatory affairs		1	1	1	3	1	1	1	1	1	5		I don`t know	I don`t know	US, Europe, Japan	5	All CTD summaries	I don`t know	Yes	Yes	Yes	No	No		0	0	1	1	1	1	4		Disagree	Disagree	Agree	Agree
Agree	Pharmacist	Pharmacy	No	NO	Drug registration	Drug regulatory affairs		1	1	0	2	1	1	1	0	0	3		Work with regulatory authorities to get the approval for drugس	Deals with detection, monitoring and prevention of adverse effect with pharmaceutical product.	I don`t know	I don`t know	I don`t know	I don`t know	No	No	No	No	Yes		1	0	0	1	0	1	3		Strongly disagree	Strongly disagree	Strongly Agree	Strongly Agree
Agree	Pharmacist	Pharmacy	Yes	NO	Drug registration	Drug regulatory affairs		1	1	1	3	1	1	1	1	1	5		Work with regulatory authorities to get the approval for drugس	Deals with detection, monitoring and prevention of adverse effect with pharmaceutical product.	I don`t know	I don`t know	I don`t know	I don`t know	No	Yes	No	No	No		1	0	0	1	0	1	3		Agree	Agree	Neutral	Strongly Agree
Agree	Pharmacist	Industry	Yes	Yes	Drug registration	Drug regulatory affairs		1	1	1	3	1	1	1	1	1	5		Work with regulatory authorities to get the approval for drugس	Deals with animal studies for pharmaceutical product.	I don`t know	4	I don`t know	I don`t know	No	No	No	Yes	Yes		1	1	1	1	0	1	5		Agree	Agree	Agree	Strongly Agree
Agree	Pharmacist	Industry	No	NO	Drug registration	Drug regulatory affairs		1	1	1	3	1	1	1	1	1	5		Work with regulatory authorities to get the approval for drugس	Deals with detection, monitoring and prevention of adverse effect with pharmaceutical product.	I don`t know	5	I don`t know	I don`t know	Yes	I don`t know	Yes	I don`t know	Yes		1	1	1	1	1	1	6		Neutral	Disagree	Disagree	Strongly Agree
Agree	Pharmacist	Pharmacy	No	NO	Drug registration	Drug regulatory affairs		1	1	1	3	1	1	1	0	1	4		Work with regulatory authorities to get the approval for drugس	Deals with detection, monitoring and prevention of adverse effect with pharmaceutical product.	I don`t know	I don`t know	I don`t know	I don`t know	Yes	No	No	Yes	Yes		1	0	0	0	0	1	2		Strongly Agree	Neutral	Strongly Agree	Strongly Agree
Agree	Pharmacist	Pharmacy	No	Yes	Drug regulatory affairs	Drug registration		0	1	1	2	1	1	1	1	1	5		Work with regulatory authorities to get the approval for drugس	Deals with manufacturing and packaging of pharmaceutical product	I don`t know	I don`t know	I don`t know	I don`t know	Yes	I don`t know	I don`t know	I don`t know	I don`t know		1	0	0	1	0	1	3		Neutral	Neutral	Neutral	Strongly Agree
Agree	Pharmacist	Pharmacy	No	NO	Drug registration	Drug regulatory affairs		1	1	1	3	1	1	1	1	1	5		Work with regulatory authorities to get the approval for drugس	Deals with detection, monitoring and prevention of adverse effect with pharmaceutical product.	US, Europe, Japan	5	I don`t know	I don`t know	Yes	Yes	Yes	No	No		1	1	0	1	1	1	5		Disagree	Disagree	Strongly Agree	Strongly Agree
Agree	Pharmacist	Drug store	Yes	NO	Drug registration	Drug regulatory affairs		1	1	1	3	1	1	1	1	1	5		Work with regulatory authorities to get the approval for drugس	Deals with detection, monitoring and prevention of adverse effect with pharmaceutical product.	US, Europe, India	5	All CTD summaries	Non clinical Study	Yes	Yes	Yes	No	No		1	1	1	1	1	1	6		Strongly Agree	Strongly Agree	Agree	Agree
Agree	Pharmacist	Drug store	Yes	Yes	Drug registration	Drug registration		1	1	1	3	1	1	1	1	1	5		To undertake stability studies of the drug products	Deals with animal studies for pharmaceutical product.	US, Europe, Japan	6	All CTD summaries	All CTD summaries	Yes	Yes	Yes	Yes	Yes		1	1	1	1	1	1	6		Strongly Agree	Strongly Agree	Strongly Agree	Strongly Agree
Agree	Pharmacist	Industry	No	NO	Drug registration	Drug regulatory affairs		1	1	1	3	1	1	1	1	1	5		Work with regulatory authorities to get the approval for drugس	Deals with detection, monitoring and prevention of adverse effect with pharmaceutical product.	US, Europe, Japan	5	All CTD summaries	Clinical study	Yes	No	Yes	No	No		1	1	0	1	1	1	5		Neutral	Strongly Agree	Agree	Strongly Agree
Agree	Pharmacist	Pharmacy	Yes	Yes	Drug registration	Drug regulatory affairs		1	1	1	3	1	1	1	1	1	5		Work with regulatory authorities to get the approval for drugس	Deals with detection, monitoring and prevention of adverse effect with pharmaceutical product.	US, Europe, Japan	5	All CTD summaries	Non clinical Study	Yes	Yes	Yes	Yes	No		1	1	1	1	1	1	6		Agree	Agree	Agree	Strongly Agree
Agree	Pharmacy student (first or second academic year)	Pharmacy Student	No	NO	Drug registration	Drug regulatory affairs		0	0	0	0	0	0	0	0	0	0		I don`t know	I don`t know	I don`t know	I don`t know	I don`t know	I don`t know	No	No	No	Yes	No		1	1	0	1	0	1	4		Agree	Agree	Agree	Neutral
Agree	Pharmacist	Drug store	Yes	Yes	Drug registration	Drug regulatory affairs		1	1	1	3	1	1	1	1	1	5		Work with regulatory authorities to get the approval for drugس	Deals with detection, monitoring and prevention of adverse effect with pharmaceutical product.	US, Europe, Japan	5	Quality of pharmaceutical product	Clinical study	Yes	Yes	No	No	No		1	1	1	1	1	1	6		Disagree	Disagree	Strongly Agree	Strongly Agree
Agree	Pharmacy student (third, fourth or fifth academic year)	Pharmacy Student	No	NO	Drug registration	Drug regulatory affairs		0	0	0	0	0	0	0	0	0	0		I don`t know	I don`t know	I don`t know	I don`t know	I don`t know	I don`t know	I don`t know	I don`t know	I don`t know	I don`t know	I don`t know		0	0	0	0	0	0	0		Agree	Agree	Disagree	Strongly Agree
Agree	Pharmacy student (first or second academic year)	Pharmacy Student	No	NO	Drug regulatory affairs	Drug registration		1	1	1	3	-1	1	1	-1	-1	-1		Work with regulatory authorities to get the approval for drugس	Deals with manufacturing and packaging of pharmaceutical product	I don`t know	I don`t know	I don`t know	I don`t know	No	Yes	No	No	No		-1	0	0	1	0	1	1		Neutral	Strongly Agree	Neutral	Strongly Agree
Agree	Pharmacy student (third, fourth or fifth academic year)	Pharmacy Student	No	NO	Drug registration	Drug regulatory affairs		1	-1	1	1	1	1	1	1	1	5		I don`t know	I don`t know	US, Europe, Japan	I don`t know	I don`t know	I don`t know	I don`t know	Yes	I don`t know	Yes	Yes		0	0	0	0	0	1	1		Neutral	Neutral	Neutral	Neutral
Agree	Pharmacy student (third, fourth or fifth academic year)	Pharmacy Student	No	NO	Drug registration	Drug regulatory affairs		1	1	1	3	1	1	1	1	-1	3		Work with regulatory authorities to get the approval for drugس	Deals with detection, monitoring and prevention of adverse effect with pharmaceutical product.	I don`t know	I don`t know	I don`t know	I don`t know	Yes	Yes	Yes	No	Yes		1	1	1	1	0	1	5		Agree	Neutral	Agree	Strongly Agree
Agree	Pharmacy student (third, fourth or fifth academic year)	Pharmacy Student	No	NO	Drug registration	Drug regulatory affairs		1	1	1	3	1	1	1	1	1	5		I don`t know	Deals with manufacturing and packaging of pharmaceutical product	I don`t know	5	I don`t know	I don`t know	Yes	Yes	I don`t know	Yes	No		1	1	0	1	0	1	4		Agree	Neutral	Agree	Agree
Agree	Pharmacy student (third, fourth or fifth academic year)	Pharmacy Student	Yes	Yes	Drug registration	Drug regulatory affairs		1	1	1	3	1	1	1	1	1	5		To analyze the content of the active ingredient in the formulation	Deals with detection, monitoring and prevention of adverse effect with pharmaceutical product.	US, Europe, Japan	I don`t know	I don`t know	I don`t know	No	No	No	Yes	Yes		1	1	0	1	1	1	5		Neutral	Neutral	Agree	Strongly Agree
Agree	Pharmacy student (third, fourth or fifth academic year)	Pharmacy Student	No	NO	Drug regulatory affairs	Drug registration		1	1	1	3	1	1	1	1	1	5		I don`t know	I don`t know	US, Europe, Japan	I don`t know	I don`t know	I don`t know	Yes	Yes	Yes	Yes	Yes		1	1	1	1	1	1	6		Strongly Agree	Strongly Agree	Strongly Agree	Strongly Agree
Agree	Pharmacy student (third, fourth or fifth academic year)	Pharmacy Student	No	NO	Drug regulatory affairs	Drug regulatory affairs		0	0	0	0	0	0	0	0	0	0		I don`t know	I don`t know	I don`t know	I don`t know	I don`t know	I don`t know	I don`t know	I don`t know	I don`t know	I don`t know	I don`t know		0	0	0	0	0	0	0		Neutral	Neutral	Neutral	Neutral
Agree	Pharmacy student (third, fourth or fifth academic year)	Pharmacy Student	No	NO	Drug regulatory affairs	Drug registration		0	0	0	0	0	0	0	0	0	0		To analyze the content of the active ingredient in the formulation	Deals with detection, monitoring and prevention of adverse effect with pharmaceutical product.	I don`t know	2	All CTD summaries	Clinical study	Yes	No	No	No	Yes		1	-1	-1	1	1	1	2		Strongly Agree	Agree	Agree	Agree
Agree	Pharmacy student (third, fourth or fifth academic year)	Pharmacy Student	No	NO	Drug registration	Drug regulatory affairs		1	1	1	3	1	1	1	1	1	5		Work with regulatory authorities to get the approval for drugس	I don`t know	Europe, Australia, US	I don`t know	I don`t know	I don`t know	Yes	Yes	No	No	I don`t know		1	1	1	1	0	1	5		Strongly Agree	Agree	Agree	Strongly Agree
Agree	Pharmacy student (third, fourth or fifth academic year)	Pharmacy Student	Yes	Yes	Drug registration	Drug regulatory affairs		1	1	1	3	1	1	1	1	1	5		Work with regulatory authorities to get the approval for drugس	Deals with animal studies for pharmaceutical product.	I don`t know	3	Non clinical Study	Clinical study	Yes	Yes	Yes	Yes	Yes		1	1	1	1	1	1	6		Strongly Agree	Strongly Agree	Strongly Agree	Strongly Agree
Agree	Pharmacist	Pharmacy	No	NO	Drug registration	Drug regulatory affairs		1	1	1	3	1	1	1	1	0	4		Work with regulatory authorities to get the approval for drugس	Deals with detection, monitoring and prevention of adverse effect with pharmaceutical product.	US, Europe, Japan	I don`t know	I don`t know	I don`t know	I don`t know	I don`t know	I don`t know	I don`t know	I don`t know		1	0	0	1	0	-1	1		Neutral	Agree	Agree	Strongly Agree
Agree	Pharmacy student (third, fourth or fifth academic year)	Pharmacy	No	NO	Drug registration	Drug registration		1	0	0	1	1	1	1	1	1	5		To analyze the content of the active ingredient in the formulation	Deals with detection, monitoring and prevention of adverse effect with pharmaceutical product.	I don`t know	4	All CTD summaries	Quality of pharmaceutical product	Yes	Yes	Yes	Yes	Yes		1	1	1	1	1	1	6		Strongly Agree	Strongly Agree	Strongly Agree	Strongly Agree
Agree	Pharmacist	Pharmacy	No	NO	Drug regulatory affairs	Drug regulatory affairs		1	1	1	3	0	1	1	1	0	3		I don`t know	I don`t know	Europe, Australia, US	5	I don`t know	I don`t know	I don`t know	I don`t know	I don`t know	Yes	Yes		0	0	0	0	0	0	0		Disagree	Disagree	Strongly Agree	Strongly Agree
Agree	Pharmacist	Drug store	No	NO	Drug regulatory affairs	Drug regulatory affairs		1	1	1	3	1	1	1	1	1	5		Work with regulatory authorities to get the approval for drugس	I don`t know	I don`t know	6	All CTD summaries	All CTD summaries	Yes	Yes	Yes	Yes	Yes		1	1	1	1	1	1	6		Strongly Agree	Strongly Agree	Strongly Agree	Strongly Agree
Agree	Pharmacist	Pharmacy	No	NO	Drug registration	Drug regulatory affairs		1	1	1	3	1	1	1	0	0	3		I don`t know	Deals with detection, monitoring and prevention of adverse effect with pharmaceutical product.	I don`t know	I don`t know	I don`t know	I don`t know	Yes	No	No	No	No		1	1	1	1	0	1	5		Disagree	Neutral	Strongly Agree	Strongly Agree
Agree	Pharmacist	Pharmacy	No	NO	Drug registration	Drug regulatory affairs		1	1	1	3	1	1	1	1	1	5		Work with regulatory authorities to get the approval for drugس	Deals with detection, monitoring and prevention of adverse effect with pharmaceutical product.	I don`t know	2	Quality of pharmaceutical product	I don`t know	Yes	Yes	I don`t know	I don`t know	I don`t know		1	1	0	1	0	1	4		Strongly disagree	Disagree	Strongly Agree	Strongly Agree
											2.430656934						3.491484185																				3.343065693
